# Supplementary material for: Expansion of pneumococcal serotype 23F and 14 lineages with genotypic changes in capsule polysaccharide locus and virulence gene profiles post introduction of pneumococcal conjugate vaccine in Blantyre, Malawi
Source: Microb Genom. 2024 Jun 19;10(6):001264. doi: 10.1099/mgen.0.001264 (PMC11261835; doi:10.1099/mgen.0.001264)
Supplement: Table S1 [file mgen-10-01264-s002.xlsx]

## Sheet: Table S1
Table S1: List of isoltes used to compare change in gentic lieanges and cps locus in vaccine type isoltes from Blantyre Malawi
Sample_name	Study	Year	Cohort (PCVPA only)	Age_years (GPS only)	Age_months (GPS only)	Age_days (GPS only)	Clinical_manifestation	Source	In_silico_serotype
GPS_MW_10714	GPS	1998		3			BACTEREMIA	BLOOD	5
D1703	GPS	1999			4		SEPTICEMIA	BLOOD	23F
GPS_MW_D2715	GPS	1999			5		BACTEREMIA	BLOOD	23F
GPS_MW_D184_R1	GPS	1999					BACTEREMIA	BLOOD	1
GPS_MW_D2334	GPS	1999					BACTEREMIA	BLOOD	6A
D2453	GPS	1999		2			SEPTICEMIA	BLOOD	6A
GPS_MW_D2568	GPS	1999					BACTEREMIA	BLOOD	6B
GPS_MW_A8744	GPS	2000		34			BACTEREMIA	BLOOD	1
GPS_MW_A9217	GPS	2000		26			BACTEREMIA	BLOOD	1
GPS_MW_A9274	GPS	2000		16			BACTEREMIA	BLOOD	19A
GPS_MW_A9897	GPS	2000		27			BACTEREMIA	BLOOD	6B
GPS_MW_A9912	GPS	2000		30			BACTEREMIA	BLOOD	1
GPS_MW_B2147	GPS	2000		16			MENINGITIS	CSF	1
GPS_MW_B2156	GPS	2000		39			MENINGITIS	CSF	1
GPS_MW_C1983	GPS	2000		4			MENINGITIS	CSF	1
GPS_MW_C2120	GPS	2000		5			MENINGITIS	CSF	6B
GPS_MW_C2135	GPS	2000			3		MENINGITIS	CSF	7F
GPS_MW_C2218	GPS	2000			1		MENINGITIS	CSF	1
GPS_MW_C2286	GPS	2000		1			MENINGITIS	CSF	6A
D4775	GPS	2000			6		SEPTICEMIA	BLOOD	6A
GPS_MW_D7139	GPS	2000					BACTEREMIA	BLOOD	1
GPS_MW_D7181	GPS	2000		1			BACTEREMIA	BLOOD	6B
D7240	GPS	2000		2			SEPTICEMIA	BLOOD	19A
GPS_MW_D7550_R1	GPS	2000		2			BACTEREMIA	BLOOD	5
D7610	GPS	2000		2			SEPTICEMIA	BLOOD	5
GPS_MW_D7636_R1	GPS	2000			1		BACTEREMIA	BLOOD	5
D7661	GPS	2000		2			SEPTICEMIA	BLOOD	6A
GPS_MW_D7887_R1	GPS	2000		2			BACTEREMIA	BLOOD	9V
GPS_MW_D7940_R1	GPS	2000		4			BACTEREMIA	BLOOD	1
GPS_MW_D8612_R1	GPS	2000		2			BACTEREMIA	BLOOD	5
D8775	GPS	2000			7		SEPTICEMIA	BLOOD	5
D9236	GPS	2000			8		SEPTICEMIA	BLOOD	14
D12791	GPS	2001		2			SEPTICEMIA	BLOOD	23F
D12899	GPS	2001		2			SEPTICEMIA	BLOOD	23F
D13156	GPS	2001			5		SEPTICEMIA	BLOOD	23F
GPS_MW_C3375	GPS	2001		1			MENINGITIS	CSF	6B
C3600	GPS	2001		2	3		MENINGITIS	CSF	6B
GPS_MW_C3713	GPS	2001			5		MENINGITIS	CSF	14
GPS_MW_C3714	GPS	2001				21	MENINGITIS	CSF	5
C3807	GPS	2001		1	2		MENINGITIS	CSF	6A
GPS_MW_D11449_R1	GPS	2001			9		BACTEREMIA	BLOOD	19F
GPS_MW_D11580	GPS	2001			6		BACTEREMIA	BLOOD	6B
D13084	GPS	2001		2			SEPTICEMIA	BLOOD	1
GPS_MW_D13286	GPS	2001					BACTEREMIA	BLOOD	19F
GPS_MW_D13463	GPS	2001		2			BACTEREMIA	BLOOD	19A
GPS_MW_A17032	GPS	2002					BACTEREMIA	BLOOD	5
C5212	GPS	2002		1	6		MENINGITIS	CSF	19F
GPS_MW_C5363	GPS	2002		3			MENINGITIS	CSF	1
C5737	GPS	2002		7			MENINGITIS	CSF	1
D16771	GPS	2002		4	1		SEPTICEMIA	BLOOD	6A
D17269	GPS	2002		4			SEPTICEMIA	BLOOD	9V
GPS_MW_D17314	GPS	2002					BACTEREMIA	BLOOD	1
C6621	GPS	2003		2	1		MENINGITIS	CSF	23F
GPS_MW_A25129	GPS	2003					BACTEREMIA	BLOOD	1
GPS_MW_A26988_R1	GPS	2003		40			BACTEREMIA	BLOOD	1
C6640	GPS	2003		3	3		MENINGITIS	CSF	14
GPS_MW_C6986	GPS	2003		3			MENINGITIS	CSF	6A
GPS_MW_C7255_R1	GPS	2003			7		MENINGITIS	CSF	19A
GPS_MW_C7262	GPS	2003		4			MENINGITIS	CSF	19F
GPS_MW_C7305	GPS	2003		10			MENINGITIS	CSF	1
GPS_MW_C7359	GPS	2003			4		MENINGITIS	CSF	5
GPS_MW_C7513	GPS	2003		1			MENINGITIS	CSF	19F
GPS_MW_C7561	GPS	2003			1		MENINGITIS	CSF	14
GPS_MW_C7657	GPS	2003			1		MENINGITIS	CSF	1
GPS_MW_C7733	GPS	2003		10			MENINGITIS	CSF	1
GPS_MW_D22237	GPS	2003					BACTEREMIA	BLOOD	1
GPS_MW_D23023	GPS	2003					BACTEREMIA	BLOOD	1
GPS_MW_D40036_R1	GPS	2003		4			BACTEREMIA	BLOOD	6A
GPS_MW_C10016_R1	GPS	2004		3			MENINGITIS	CSF	23F
GPS_MW_C10085	GPS	2004		5			MENINGITIS	CSF	23F
GPS_MW_A28426	GPS	2004		36			BACTEREMIA	BLOOD	5
GPS_MW_A30425_R1	GPS	2004		34			BACTEREMIA	BLOOD	1
GPS_MW_A32560	GPS	2004		1			BACTEREMIA	BLOOD	9V
C10263	GPS	2004		2			MENINGITIS	CSF	23F
GPS_MW_C10281	GPS	2004		4			MENINGITIS	CSF	23F
GPS_MW_D24462	GPS	2004			10		BACTEREMIA	BLOOD	23F
GPS_MW_D26572_R1	GPS	2004			3		BACTEREMIA	BLOOD	23F
GPS_MW_D28525_R1	GPS	2004			9		BACTEREMIA	BLOOD	23F
GPS_MW_C10152	GPS	2004		4			MENINGITIS	CSF	6B
GPS_MW_C10305	GPS	2004		3			MENINGITIS	CSF	1
GPS_MW_C10310	GPS	2004		5			MENINGITIS	CSF	1
GPS_MW_C10321_R1	GPS	2004		7			MENINGITIS	CSF	6B
GPS_MW_C8846	GPS	2004			2		MENINGITIS	CSF	1
GPS_MW_C9801_R1	GPS	2004			5		MENINGITIS	CSF	5
C9864	GPS	2004			4		MENINGITIS	CSF	9V
GPS_MW_C9873_R1	GPS	2004		1			MENINGITIS	CSF	14
C9909	GPS	2004				14	MENINGITIS	CSF	6B
C9938	GPS	2004			4		MENINGITIS	CSF	1
GPS_MW_D24841	GPS	2004			3		BACTEREMIA	BLOOD	6B
GPS_MW_D24847	GPS	2004			2		BACTEREMIA	BLOOD	14
GPS_MW_D25066_R1	GPS	2004			1		BACTEREMIA	BLOOD	1
GPS_MW_D25089	GPS	2004		5			BACTEREMIA	BLOOD	1
D25235	GPS	2004		3	6		SEPTICEMIA	BLOOD	1
GPS_MW_D25276	GPS	2004		5			BACTEREMIA	BLOOD	19A
D25736	GPS	2004		3	8		SEPTICEMIA	BLOOD	19F
D25748	GPS	2004		3			SEPTICEMIA	BLOOD	1
GPS_MW_D25980	GPS	2004		5			BACTEREMIA	BLOOD	9V
GPS_MW_D26112	GPS	2004			4		BACTEREMIA	BLOOD	19F
GPS_MW_D26305	GPS	2004		5			BACTEREMIA	BLOOD	6A
GPS_MW_D26485	GPS	2004		1			BACTEREMIA	BLOOD	6B
D26805	GPS	2004		3			SEPTICEMIA	BLOOD	1
D26808	GPS	2004			3		SEPTICEMIA	BLOOD	7F
D26855	GPS	2004		4	3		SEPTICEMIA	BLOOD	6B
D26870	GPS	2004		2	3		SEPTICEMIA	BLOOD	14
D27106	GPS	2004		1	11		SEPTICEMIA	BLOOD	1
GPS_MW_D27140_R1	GPS	2004		1			BACTEREMIA	BLOOD	6A
D27175	GPS	2004		3			SEPTICEMIA	BLOOD	1
D27540	GPS	2004			7		SEPTICEMIA	BLOOD	1
D27639	GPS	2004		8			SEPTICEMIA	BLOOD	1
GPS_MW_D27790	GPS	2004		1			BACTEREMIA	BLOOD	19A
GPS_MW_D28038_R1	GPS	2004		8			BACTEREMIA	BLOOD	1
GPS_MW_D28100	GPS	2004			6		BACTEREMIA	BLOOD	14
GPS_MW_D28368	GPS	2004					BACTEREMIA	BLOOD	1
GPS_MW_D28503_R1	GPS	2004			11		BACTEREMIA	BLOOD	6A
GPS_MW_D28788	GPS	2004		10			BACTEREMIA	BLOOD	1
GPS_MW_D28834	GPS	2004		10			BACTEREMIA	BLOOD	1
D29043	GPS	2004		1	8		SEPTICEMIA	BLOOD	6B
GPS_MW_C11283_R1	GPS	2005				3	MENINGITIS	CSF	23F
GPS_MW_C11481_R1	GPS	2005		3			MENINGITIS	CSF	23F
GPS_MW_D30443	GPS	2005			7		SEPTICEMIA	BLOOD	23F
D30625	GPS	2005		3			SEPTICEMIA	BLOOD	23F
GPS_MW_D33678_R1	GPS	2005		2			BACTEREMIA	BLOOD	23F
D34320	GPS	2005		4	3		SEPTICEMIA	BLOOD	23F
GPS_MW_C11139	GPS	2005			3		MENINGITIS	CSF	6B
GPS_MW_C11657_R1	GPS	2005				21	MENINGITIS	CSF	1
GPS_MW_C11979	GPS	2005		5			MENINGITIS	CSF	6A
GPS_MW_C12040	GPS	2005			8		MENINGITIS	CSF	1
GPS_MW_C12085_R1	GPS	2005		5			MENINGITIS	CSF	1
GPS_MW_C12111	GPS	2005		3			MENINGITIS	CSF	14
C12139	GPS	2005		3	2		MENINGITIS	CSF	19A
C12270	GPS	2005			2		MENINGITIS	CSF	6B
GPS_MW_C12381	GPS	2005				21	MENINGITIS	CSF	5
C12480	GPS	2005		1	8		MENINGITIS	CSF	6A
GPS_MW_C12869	GPS	2005			4		MENINGITIS	CSF	7F
C13117	GPS	2005		2	3		MENINGITIS	CSF	6A
C13208	GPS	2005		8			MENINGITIS	CSF	1
GPS_MW_C13355_R1	GPS	2005		1			MENINGITIS	CSF	6B
C13356	GPS	2005		3	6		MENINGITIS	CSF	6A
GPS_MW_D29418_R1	GPS	2005			9		BACTEREMIA	BLOOD	19A
GPS_MW_D30039	GPS	2005		1			BACTEREMIA	BLOOD	19A
GPS_MW_D30541_R1	GPS	2005		2			BACTEREMIA	BLOOD	6B
GPS_MW_D30622	GPS	2005			3		SEPTICEMIA	BLOOD	5
GPS_MW_D30955	GPS	2005					BACTEREMIA	BLOOD	6A
GPS_MW_D30974_R1	GPS	2005		4			BACTEREMIA	BLOOD	9V
GPS_MW_D31094_R1	GPS	2005			3		BACTEREMIA	BLOOD	1
GPS_MW_D31307	GPS	2005					BACTEREMIA	BLOOD	19F
GPS_MW_D31393	GPS	2005					BACTEREMIA	BLOOD	9V
GPS_MW_D31622	GPS	2005					BACTEREMIA	BLOOD	1
D32370	GPS	2005		3	2		SEPTICEMIA	BLOOD	19A
GPS_MW_D32406	GPS	2005					BACTEREMIA	BLOOD	1
GPS_MW_D32648_R1	GPS	2005				14	BACTEREMIA	BLOOD	1
GPS_MW_D33008_R1	GPS	2005				21	BACTEREMIA	BLOOD	5
D33293	GPS	2005		8			SEPTICEMIA	BLOOD	1
GPS_MW_D33521	GPS	2005					BACTEREMIA	BLOOD	1
D33615	GPS	2005			11		SEPTICEMIA	BLOOD	6B
GPS_MW_D33679	GPS	2005		6			BACTEREMIA	BLOOD	1
GPS_MW_D33693_R1	GPS	2005			9		BACTEREMIA	BLOOD	19F
GPS_MW_D33815	GPS	2005			8		BACTEREMIA	BLOOD	6B
GPS_MW_D33853	GPS	2005			10		BACTEREMIA	BLOOD	5
GPS_MW_D34132	GPS	2005		2			SEPTICEMIA	BLOOD	5
GPS_MW_D34280	GPS	2005			6		SEPTICEMIA	BLOOD	6A
GPS_MW_D34284	GPS	2005					BACTEREMIA	BLOOD	5
GPS_MW_D34342	GPS	2005					BACTEREMIA	BLOOD	6A
GPS_MW_D34462_R1	GPS	2005		1			BACTEREMIA	BLOOD	6A
D34505	GPS	2005		3			SEPTICEMIA	BLOOD	9V
GPS_MW_BND1CE	GPS	2014		3			CARRIAGE	NASOPHARYNGEAL SWAB	6A
GPS_MW_BND1CM	GPS	2014		2			CARRIAGE	NASOPHARYNGEAL SWAB	19A
GPS_MW_BND1CX	GPS	2014		2			CARRIAGE	NASOPHARYNGEAL SWAB	19A
GPS_MW_BND1DC	GPS	2014			7		CARRIAGE	NASOPHARYNGEAL SWAB	14
GPS_MW_BND1EK	GPS	2014		1			CARRIAGE	NASOPHARYNGEAL SWAB	19F
GPS_MW_BND1EW	GPS	2014			3		CARRIAGE	NASOPHARYNGEAL SWAB	19F
GPS_MW_BND1F4	GPS	2014			9		CARRIAGE	NASOPHARYNGEAL SWAB	19F
GPS_MW_BND1F8	GPS	2014			6		CARRIAGE	NASOPHARYNGEAL SWAB	23F
GPS_MW_BND1G0	GPS	2014		1			CARRIAGE	NASOPHARYNGEAL SWAB	6A
GPS_MW_BND1GG	GPS	2014			9		CARRIAGE	NASOPHARYNGEAL SWAB	9V
GPS_MW_BND1HC	GPS	2014		2			CARRIAGE	NASOPHARYNGEAL SWAB	19F
GPS_MW_BND1HD	GPS	2014			9		CARRIAGE	NASOPHARYNGEAL SWAB	7F
GPS_MW_BND1HL	GPS	2014			8		CARRIAGE	NASOPHARYNGEAL SWAB	23F
GPS_MW_BND1ID	GPS	2014			4		CARRIAGE	NASOPHARYNGEAL SWAB	19F
GPS_MW_BND1IE	GPS	2014		2			CARRIAGE	NASOPHARYNGEAL SWAB	6A
D35045	GPS	2005			11		SEPTICEMIA	BLOOD	19F
GPS_MW_BQN10I	GPS	2013			10		CARRIAGE	NASOPHARYNGEAL SWAB	3
GPS_MW_BQN130	GPS	2013			5		CARRIAGE	NASOPHARYNGEAL SWAB	3
GPS_MW_BQN178	GPS	2014			11		CARRIAGE	NASOPHARYNGEAL SWAB	19F
GPS_MW_BQN188	GPS	2014			9		CARRIAGE	NASOPHARYNGEAL SWAB	6B
GPS_MW_BQN18V	GPS	2014			5		CARRIAGE	NASOPHARYNGEAL SWAB	23F
GPS_MW_BQN19D	GPS	2014		1			CARRIAGE	NASOPHARYNGEAL SWAB	19F
GPS_MW_BQN19W	GPS	2014		1			CARRIAGE	NASOPHARYNGEAL SWAB	6A
GPS_MW_BQN1CW	GPS	2014			5		CARRIAGE	NASOPHARYNGEAL SWAB	19F
GPS_MW_BQN1DI	GPS	2014		1			CARRIAGE	NASOPHARYNGEAL SWAB	14
GPS_MW_BQN1DM	GPS	2014		2			CARRIAGE	NASOPHARYNGEAL SWAB	14
GPS_MW_BQN1DU	GPS	2014		1			CARRIAGE	NASOPHARYNGEAL SWAB	14
GPS_MW_BQN1ET	GPS	2014		1			CARRIAGE	NASOPHARYNGEAL SWAB	6B
GPS_MW_BQN1F7	GPS	2014		3			CARRIAGE	NASOPHARYNGEAL SWAB	6B
GPS_MW_BQN1HD	GPS	2014			7		CARRIAGE	NASOPHARYNGEAL SWAB	19F
GPS_MW_BQN1J6	GPS	2014			8		CARRIAGE	NASOPHARYNGEAL SWAB	14
GPS_MW_BQN1J9	GPS	2014			9		CARRIAGE	NASOPHARYNGEAL SWAB	19A
GPS_MW_BQN1K3	GPS	2014		2			CARRIAGE	NASOPHARYNGEAL SWAB	3
GPS_MW_BQN1KH	GPS	2014			2		CARRIAGE	NASOPHARYNGEAL SWAB	19A
GPS_MW_BQN1LY	GPS	2015			11		CARRIAGE	NASOPHARYNGEAL SWAB	23F
GPS_MW_BQN1M4	GPS	2015		1			CARRIAGE	NASOPHARYNGEAL SWAB	23F
GPS_MW_BQN1NG	GPS	2014		3			CARRIAGE	NASOPHARYNGEAL SWAB	19A
GPS_MW_BQN1PE	GPS	2015		2			CARRIAGE	NASOPHARYNGEAL SWAB	19F
GPS_MW_BQN1PR	GPS	2014		2			CARRIAGE	NASOPHARYNGEAL SWAB	19F
GPS_MW_BQN1QB	GPS	2015			1		CARRIAGE	NASOPHARYNGEAL SWAB	19F
GPS_MW_BQN1QJ	GPS	2015		1			CARRIAGE	NASOPHARYNGEAL SWAB	19A
GPS_MW_BQN1QT	GPS	2014		2			CARRIAGE	NASOPHARYNGEAL SWAB	14
GPS_MW_BQN1R8	GPS	2015		1			CARRIAGE	NASOPHARYNGEAL SWAB	19A
GPS_MW_BQN1RP	GPS	2015		1			CARRIAGE	NASOPHARYNGEAL SWAB	23F
GPS_MW_BQN1RR	GPS	2015			9		CARRIAGE	NASOPHARYNGEAL SWAB	19F
GPS_MW_BQN1S2	GPS	2015		1			CARRIAGE	NASOPHARYNGEAL SWAB	19A
GPS_MW_BQN1S4	GPS	2015		1			CARRIAGE	NASOPHARYNGEAL SWAB	19F
GPS_MW_BQN1S6	GPS	2015			4		CARRIAGE	NASOPHARYNGEAL SWAB	23F
GPS_MW_BQN1S8	GPS	2015		1			CARRIAGE	NASOPHARYNGEAL SWAB	6A
GPS_MW_BQN1UH	GPS	2014			10		CARRIAGE	NASOPHARYNGEAL SWAB	19F
GPS_MW_BQN1US	GPS	2015			3		CARRIAGE	NASOPHARYNGEAL SWAB	19F
GPS_MW_BQN1UX	GPS	2015		1			CARRIAGE	NASOPHARYNGEAL SWAB	3
GPS_MW_D36049	GPS	2005					BACTEREMIA	BLOOD	6B
GPS_MW_D36051_R1	GPS	2005		3			BACTEREMIA	BLOOD	6A
GPS_MW_A43327	GPS	2006					BACTEREMIA	BLOOD	5
C13420	GPS	2006			5		MENINGITIS	CSF	23F
GPS_MW_C14257	GPS	2006			9		MENINGITIS	CSF	23F
GPS_MW_C14753	GPS	2006		5			MENINGITIS	CSF	23F
GPS_MW_C14811_R1	GPS	2006			8		MENINGITIS	CSF	23F
C499	GPS	2006		1	3		MENINGITIS	CSF	23F
GPS_MW_C14300	GPS	2006			5		MENINGITIS	CSF	5
C14508	GPS	2006		1			MENINGITIS	CSF	19F
GPS_MW_C14748	GPS	2006		1			MENINGITIS	CSF	6A
D36663	GPS	2006			6		SEPTICEMIA	BLOOD	23F
GPS_MW_C14798_R1	GPS	2006			6		MENINGITIS	CSF	6B
GPS_MW_C15085_R1	GPS	2006		2			MENINGITIS	CSF	5
C15155	GPS	2006		4			MENINGITIS	CSF	6A
GPS_MW_C15160	GPS	2006		3			MENINGITIS	CSF	1
C15358	GPS	2006		4			MENINGITIS	CSF	5
GPS_MW_D36331	GPS	2006					BACTEREMIA	BLOOD	1
GPS_MW_D36682	GPS	2006			6		BACTEREMIA	BLOOD	6B
D37395	GPS	2006		1	3		SEPTICEMIA	BLOOD	6B
GPS_MW_D37499_R1	GPS	2006		3			BACTEREMIA	BLOOD	6A
D38708	GPS	2006			8		SEPTICEMIA	BLOOD	19F
GPS_MW_D38756_R1	GPS	2006		2			BACTEREMIA	BLOOD	7F
GPS_MW_D38891_R1	GPS	2006		4			BACTEREMIA	BLOOD	1
GPS_MW_D38934	GPS	2006			3		BACTEREMIA	BLOOD	3
GPS_MW_D39209	GPS	2006					BACTEREMIA	BLOOD	19A
GPS_MW_D39266_R1	GPS	2006		4			BACTEREMIA	BLOOD	5
GPS_MW_D39268_R1	GPS	2006		5			BACTEREMIA	BLOOD	14
GPS_MW_D39292	GPS	2006					BACTEREMIA	BLOOD	5
GPS_MW_D40118	GPS	2006					BACTEREMIA	BLOOD	9V
GPS_MW_D40213	GPS	2006					BACTEREMIA	BLOOD	5
GPS_MW_D40241	GPS	2006			1		SEPTICEMIA	BLOOD	5
D40313	GPS	2006			8		SEPTICEMIA	BLOOD	19A
GPS_MW_D40410_R1	GPS	2006		4			BACTEREMIA	BLOOD	5
GPS_MW_A47864_R1	GPS	2007		37			BACTEREMIA	BLOOD	1
GPS_MW_A48623	GPS	2007		18			BACTEREMIA	BLOOD	5
GPS_MW_C15759_R1	GPS	2007					MENINGITIS	CSF	1
C15951	GPS	2007		13			MENINGITIS	CSF	19F
C16094	GPS	2007			3		MENINGITIS	CSF	18C
GPS_MW_C16219	GPS	2007		5			MENINGITIS	CSF	6A
GPS_MW_C16277	GPS	2007		3			MENINGITIS	CSF	6B
GPS_MW_C16309_R1	GPS	2007					MENINGITIS	CSF	5
GPS_MW_C16480	GPS	2007			8		MENINGITIS	CSF	6B
C16554	GPS	2007		1			MENINGITIS	CSF	19A
GPS_MW_C16848	GPS	2007		1			MENINGITIS	CSF	19F
C16949	GPS	2007		4			MENINGITIS	CSF	19A
GPS_MW_C16950_R1	GPS	2007		1			MENINGITIS	CSF	6A
C17094	GPS	2007		12			MENINGITIS	CSF	9V
GPS_MW_C17208_R1	GPS	2007					MENINGITIS	CSF	5
GPS_MW_C17415_R1	GPS	2007		2			MENINGITIS	CSF	6A
GPS_MW_C17457_R1	GPS	2007			9		MENINGITIS	CSF	6B
GPS_MW_C17600_R1	GPS	2007					MENINGITIS	CSF	5
GPS_MW_D40820	GPS	2007					BACTEREMIA	BLOOD	1
D40872	GPS	2007		1	10		SEPTICEMIA	BLOOD	1
GPS_MW_D42141	GPS	2007			4		BACTEREMIA	BLOOD	5
GPS_MW_D42617_R1	GPS	2007		3			BACTEREMIA	BLOOD	6B
GPS_MW_D42780	GPS	2007					BACTEREMIA	BLOOD	18C
GPS_MW_D42785_R1	GPS	2007		10			BACTEREMIA	BLOOD	1
GPS_MW_D42952	GPS	2007					BACTEREMIA	BLOOD	1
D43004	GPS	2007		2	3		SEPTICEMIA	BLOOD	9V
D43108	GPS	2007		4			BACTEREMIA	BLOOD	6A
GPS_MW_D43775	GPS	2007					BACTEREMIA	BLOOD	5
GPS_MW_D44249_R1	GPS	2007		3			BACTEREMIA	BLOOD	5
D44689	GPS	2007		3	1		SEPTICEMIA	BLOOD	1
GPS_MW_D44741_R1	GPS	2007		1			BACTEREMIA	BLOOD	1
GPS_MW_D44857	GPS	2007		3			BACTEREMIA	BLOOD	14
GPS_MW_A51150	GPS	2008					BACTEREMIA	BLOOD	5
GPS_MW_A51791	GPS	2008		51			BACTEREMIA	BLOOD	5
GPS_MW_C17622_R1	GPS	2008					MENINGITIS	CSF	7F
GPS_MW_C18031	GPS	2008		4			MENINGITIS	CSF	1
C19211	GPS	2008				21	MENINGITIS	CSF	18C
C19309	GPS	2008		4			MENINGITIS	CSF	5
GPS_MW_C19783_R1	GPS	2008		15			MENINGITIS	CSF	1
GPS_MW_D46845	GPS	2008		6			BACTEREMIA	BLOOD	5
GPS_MW_D47392	GPS	2008		3			BACTEREMIA	BLOOD	6B
GPS_MW_D48042	GPS	2008		5			BACTEREMIA	BLOOD	5
D48309	GPS	2008		4	8		SEPTICEMIA	BLOOD	19F
GPS_MW_D49485	GPS	2008		1			BACTEREMIA	BLOOD	1
A54136	GPS	2009		32			SEPTICEMIA	BLOOD	1
A55213	GPS	2009		40			SEPTICEMIA	BLOOD	7F
GPS_MW_A55299_R1	GPS	2009		35			BACTEREMIA	BLOOD	5
A55352	GPS	2009		22			SEPTICEMIA	BLOOD	6B
A55581	GPS	2009		29			SEPTICEMIA	BLOOD	1
GPS_MW_A56722	GPS	2009					BACTEREMIA	BLOOD	5
GPS_MW_A56952	GPS	2009					BACTEREMIA	BLOOD	3
GPS_MW_A57058	GPS	2009		41			BACTEREMIA	BLOOD	5
GPS_MW_A57079	GPS	2009		32			BACTEREMIA	BLOOD	5
A57152	GPS	2009		54			SEPTICEMIA	BLOOD	5
GPS_MW_A57226	GPS	2009					BACTEREMIA	BLOOD	9V
A57264	GPS	2009		36			SEPTICEMIA	BLOOD	3
B20894	GPS	2009		21			MENINGITIS	CSF	19F
C21075	GPS	2009			8		MENINGITIS	CSF	6A
GPS_MW_C21874	GPS	2009					MENINGITIS	CSF	5
D49793	GPS	2009			7		SEPTICEMIA	BLOOD	18C
D50440	GPS	2009			4		SEPTICEMIA	BLOOD	5
D50597	GPS	2009		1	8		SEPTICEMIA	BLOOD	19A
D51814	GPS	2009		3			SEPTICEMIA	BLOOD	14
D51826	GPS	2009		14			SEPTICEMIA	BLOOD	9V
D51924	GPS	2009		2	1		SEPTICEMIA	BLOOD	6A
D53051	GPS	2009					BACTEREMIA	BLOOD	5
D53427	GPS	2009			3		SEPTICEMIA	BLOOD	6A
GPS_MW_D53800	GPS	2009			5		BACTEREMIA	BLOOD	5
GPS_MW_1003235	GPS	2010			9		MENINGITIS	CSF	1
GPS_MW_1003391	GPS	2010		7			PNEUMONIA	PLEURAL FLUID	5
1004168	GPS	2010		7			SEPTICEMIA	BLOOD	1
GPS_MW_1004911	GPS	2010		5			SEPTICEMIA	BLOOD	1
GPS_MW_1004982	GPS	2010		1			BACTEREMIA	BLOOD	5
1005015	GPS	2010		8			SEPTICEMIA	BLOOD	5
GPS_MW_1005628	GPS	2010		35			BACTEREMIA	BLOOD	1
1005787	GPS	2010				1	SEPTICEMIA	BLOOD	5
GPS_MW_1005912	GPS	2010		39			BACTEREMIA	BLOOD	5
GPS_MW_1006938	GPS	2010					MENINGITIS	CSF	18C
1007130	GPS	2010		3			SEPTICEMIA	BLOOD	1
1007374	GPS	2010				5	SEPTICEMIA	BLOOD	5
GPS_MW_A57454	GPS	2010					BACTEREMIA	BLOOD	19A
A57629	GPS	2010		28			BACTEREMIA	BLOOD	5
GPS_MW_A57916	GPS	2010		28			BACTEREMIA	BLOOD	7F
A58657	GPS	2010		58			SEPTICEMIA	BLOOD	7F
GPS_MW_A58984	GPS	2010		14			BACTEREMIA	BLOOD	5
A59302	GPS	2010		26			BACTEREMIA	BLOOD	5
GPS_MW_A59303_R1	GPS	2010		27			BACTEREMIA	BLOOD	5
A59375	GPS	2010		31			SEPTICEMIA	BLOOD	5
GPS_MW_A59399	GPS	2010					BACTEREMIA	BLOOD	5
GPS_MW_A59464	GPS	2010					BACTEREMIA	BLOOD	18C
GPS_MW_A59478_R1	GPS	2010		18			BACTEREMIA	BLOOD	5
A59588	GPS	2010		28			BACTEREMIA	BLOOD	5
A59679	GPS	2010		37			SEPTICEMIA	BLOOD	9V
GPS_MW_A59699_R1	GPS	2010		26			BACTEREMIA	BLOOD	5
GPS_MW_A59803_R1	GPS	2010		20			BACTEREMIA	BLOOD	1
GPS_MW_A59858	GPS	2010		58			BACTEREMIA	BLOOD	5
GPS_MW_A60258	GPS	2010		61			BACTEREMIA	BLOOD	5
A60311	GPS	2010		50			SEPTICEMIA	BLOOD	3
B22036	GPS	2010		38			MENINGITIS	CSF	6A
B22581	GPS	2010		38			MENINGITIS	CSF	14
1003082	GPS	2010			10		SEPTICEMIA	BLOOD	23F
C22246	GPS	2010		2	5		MENINGITIS	CSF	6A
C22318	GPS	2010				14	MENINGITIS	CSF	5
GPS_MW_C22697_R1	GPS	2010					MENINGITIS	CSF	1
GPS_MW_C22964	GPS	2010		9			MENINGITIS	CSF	1
GPS_MW_C23050	GPS	2010		1			MENINGITIS	CSF	18C
GPS_MW_C23056	GPS	2010		3			MENINGITIS	CSF	9V
C23342	GPS	2010		6			MENINGITIS	CSF	19F
1005792	GPS	2010			6		SEPTICEMIA	BLOOD	23F
GPS_MW_1005847	GPS	2010			6		MENINGITIS	CSF	23F
C23870	GPS	2010				5	MENINGITIS	CSF	5
A58946	GPS	2010		35			SEPTICEMIA	BLOOD	23F
C23361	GPS	2010		2	3		MENINGITIS	CSF	23F
GPS_MW_C23499	GPS	2010		5	4		MENINGITIS	CSF	23F
D56983	GPS	2010			3		SEPTICEMIA	BLOOD	23F
GPS_MW_D57353	GPS	2010		15			BACTEREMIA	BLOOD	23F
GPS_MW_D54278	GPS	2010					BACTEREMIA	BLOOD	1
GPS_MW_D54465	GPS	2010					BACTEREMIA	BLOOD	5
GPS_MW_D54555	GPS	2010		6			BACTEREMIA	BLOOD	5
GPS_MW_D54560	GPS	2010					BACTEREMIA	BLOOD	6A
D54582	GPS	2010		2	3		SEPTICEMIA	BLOOD	5
D54934	GPS	2010		8			BACTEREMIA	BLOOD	9V
D55280	GPS	2010		1	8		SEPTICEMIA	BLOOD	19A
D55333	GPS	2010		1	1		SEPTICEMIA	BLOOD	6B
D56178	GPS	2010			8		SEPTICEMIA	BLOOD	18C
GPS_MW_D56226	GPS	2010					BACTEREMIA	BLOOD	5
D56349	GPS	2010		13			SEPTICEMIA	BLOOD	18C
D56382	GPS	2010				11	SEPTICEMIA	BLOOD	5
D56471	GPS	2010		2			SEPTICEMIA	BLOOD	6A
D57096	GPS	2010		1	11		SEPTICEMIA	BLOOD	5
D57286	GPS	2010		6			SEPTICEMIA	BLOOD	19F
GPS_MW_1008170	GPS	2011		40			BACTEREMIA	BLOOD	5
GPS_MW_1008172	GPS	2011		49			BACTEREMIA	BLOOD	5
GPS_MW_1008864	GPS	2011		11			MENINGITIS	CSF	5
GPS_MW_1009189	GPS	2011		34			BACTEREMIA	BLOOD	5
GPS_MW_1010737	GPS	2011			2		BACTEREMIA	BLOOD	6B
GPS_MW_1011135	GPS	2011		3			BACTEREMIA	BLOOD	5
GPS_MW_1012044	GPS	2011			1		BACTEREMIA	BLOOD	5
GPS_MW_1014366	GPS	2011			2		MENINGITIS	CSF	5
GPS_MW_1014896	GPS	2011		35			BACTEREMIA	BLOOD	5
GPS_MW_1016740	GPS	2011			1		BACTEREMIA	BLOOD	5
GPS_MW_1016979	GPS	2011		5			MENINGITIS	CSF	3
GPS_MW_1018661	GPS	2011		4			BACTEREMIA	BLOOD	1
GPS_MW_1018666	GPS	2011		4			BACTEREMIA	BLOOD	1
GPS_MW_1019517	GPS	2011		3			BACTEREMIA	BLOOD	6A
GPS_MW_1020012	GPS	2011			6		MENINGITIS	CSF	5
GPS_MW_1020537	GPS	2011		3			BACTEREMIA	BLOOD	18C
GPS_MW_1021501	GPS	2011			7		MENINGITIS	CSF	9V
GPS_MW_1021712	GPS	2011			6		BACTEREMIA	BLOOD	9V
GPS_MW_1024164_R1	GPS	2011		18			BACTEREMIA	BLOOD	14
GPS_MW_BBW110	GPS	2011			1		MENINGITIS	CSF	1
GPS_MW_BBW11F	GPS	2011		3			MENINGITIS	CSF	1
GPS_MW_1021317	GPS	2011		5			BACTEREMIA	BLOOD	23F
GPS_MW_1024121	GPS	2011		52			BACTEREMIA	BLOOD	23F
GPS_MW_1034276	GPS	2012		5			BACTEREMIA	BLOOD	5
GPS_MW_1034535_R1	GPS	2012		25			MENINGITIS	CSF	1
GPS_MW_1036424	GPS	2012		60			BACTEREMIA	BLOOD	3
GPS_MW_1036699_R1	GPS	2012		46			MENINGITIS	CSF	1
GPS_MW_1036799_R1	GPS	2012		35			MENINGITIS	CSF	1
GPS_MW_1037074_R1	GPS	2012		31			BACTEREMIA	BLOOD	19A
GPS_MW_1037340	GPS	2012		11			MENINGITIS	CSF	7F
GPS_MW_1037993_R1	GPS	2012		60			BACTEREMIA	BLOOD	3
GPS_MW_1038107_R1	GPS	2012		43			MENINGITIS	CSF	1
GPS_MW_1038135_R1	GPS	2012		43			MENINGITIS	CSF	1
GPS_MW_1038246_R1	GPS	2012					BACTEREMIA	BLOOD	5
GPS_MW_BHA1AK	GPS	2012		23			BACTEREMIA	BLOOD	1
GPS_MW_BHB1SC_R1	GPS	2012		30			MENINGITIS	CSF	1
GPS_MW_BIP134_R1	GPS	2012		60			MENINGITIS	CSF	3
GPS_MW_BKQ1GX_R1	GPS	2012		10			BACTEREMIA	BLOOD	1
GPS_MW_BKR11B_R1	GPS	2012		12			MENINGITIS	CSF	1
GPS_MW_BKR1HD_R1	GPS	2012		12			MENINGITIS	CSF	7F
GPS_MW_1027358_R1	GPS	2012		4			MENINGITIS	CSF	23F
GPS_MW_1029372_R1	GPS	2012		31			MENINGITIS	CSF	23F
GPS_MW_1033040	GPS	2012		9			BACTEREMIA	BLOOD	23F
GPS_MW_BHA16K_R1	GPS	2012		34			BACTEREMIA	BLOOD	23F
GPS_MW_BHB14N_R1	GPS	2012		43			MENINGITIS	CSF	23F
GPS_MW_BKR1D9_R1	GPS	2012			8		MENINGITIS	CSF	23F
GPS_MW_BHA3CP_R1	GPS	2013		34			BACTEREMIA	BLOOD	19A
GPS_MW_BHA40S_R1	GPS	2013		25			BACTEREMIA	BLOOD	3
GPS_MW_BHA4DN	GPS	2013		37			BACTEREMIA	BLOOD	3
GPS_MW_BHA52C_R1	GPS	2013		27			BACTEREMIA	BLOOD	7F
GPS_MW_BHB1NQ_R1	GPS	2013		28			MENINGITIS	CSF	6A
GPS_MW_BHB1PQ_R1	GPS	2013		26			MENINGITIS	CSF	1
GPS_MW_BHB39B	GPS	2013		42			MENINGITIS	CSF	6B
GPS_MW_BIP1C2_R1	GPS	2013		39			BACTEREMIA	BLOOD	3
GPS_MW_BIP1FS_R1	GPS	2013		35			MENINGITIS	CSF	9V
GPS_MW_BIP1I1	GPS	2013		41			MENINGITIS	CSF	1
GPS_MW_BIP1JS	GPS	2013		45			MENINGITIS	CSF	1
GPS_MW_BHA8WE	GPS	2014		33			BACTEREMIA	BLOOD	1
GPS_MW_BHA9P0	GPS	2014		32			BACTEREMIA	BLOOD	1
GPS_MW_BHA9RC	GPS	2014		28			BACTEREMIA	BLOOD	1
GPS_MW_BHAAF6	GPS	2014		33			BACTEREMIA	BLOOD	1
GPS_MW_BHB3CX	GPS	2014		18			MENINGITIS	CSF	7F
GPS_MW_BHB41D	GPS	2014		43			MENINGITIS	CSF	3
GPS_MW_BHB4NE	GPS	2014		60			MENINGITIS	CSF	1
GPS_MW_BHB4NF	GPS	2014		25			MENINGITIS	CSF	1
GPS_MW_BHB4PN	GPS	2014		21			MENINGITIS	CSF	18C
GPS_MW_BHB4Y2	GPS	2014		30			MENINGITIS	CSF	1
GPS_MW_BKQF4N	GPS	2014			1		MENINGITIS	CSF	5
GPS_MW_BKR4JR	GPS	2014		38			MENINGITIS	CSF	18C
GPS_MW_BKR4Y9	GPS	2014		6			MENINGITIS	CSF	18C
GPS_MW_BKR51M	GPS	2014		7			MENINGITIS	CSF	1
GPS_MW_BKR55C	GPS	2014			6		MENINGITIS	CSF	18C
GPS_MW_BKR55K	GPS	2014		14			MENINGITIS	CSF	1
GPS_MW_BKR56F	GPS	2014		5			MENINGITIS	CSF	1
GPS_MW_BKR5BX	GPS	2014		12			MENINGITIS	CSF	1
GPS_MW_BKR5CL	GPS	2014		6			MENINGITIS	CSF	1
GPS_MW_BKR5JP	GPS	2014		6			MENINGITIS	CSF	9V
GPS_MW_BKR5KY	GPS	2014		8			MENINGITIS	CSF	1
GPS_MW_BKQDRK	GPS	2014		8			BACTEREMIA	BLOOD	23F
GPS_MW_BKQEMZ	GPS	2014		3			BACTEREMIA	BLOOD	23F
GPS_MW_BHAADN	GPS	2015		45			BACTEREMIA	BLOOD	5
GPS_MW_BHABW4	GPS	2015		49			BACTEREMIA	BLOOD	3
GPS_MW_BHB4R0	GPS	2015		51			MENINGITIS	CSF	1
GPS_MW_BHB56K	GPS	2015		24			MENINGITIS	CSF	3
GPS_MW_BHB5EL	GPS	2015		32			MENINGITIS	CSF	1
GPS_MW_BHB5EM	GPS	2015		23			MENINGITIS	CSF	1
GPS_MW_BHB5J1	GPS	2015		41			MENINGITIS	CSF	1
GPS_MW_BHB5W9	GPS	2015		30			MENINGITIS	CSF	7F
GPS_MW_BHB5X6	GPS	2015		39			MENINGITIS	CSF	1
GPS_MW_BKQHWY	GPS	2015		14			BACTEREMIA	BLOOD	1
GPS_MW_BKQILI	GPS	2015				3	BACTEREMIA	BLOOD	1
GPS_MW_BKR60P	GPS	2015			1		MENINGITIS	CSF	7F
GPS_MW_BKR631	GPS	2015		10			MENINGITIS	CSF	1
GPS_MW_BKR69K	GPS	2015		3			MENINGITIS	CSF	1
GPS_MW_BKR69L	GPS	2015		4			MENINGITIS	CSF	9V
GPS_MW_BNZ15Z	GPS	2015		38			BACTEREMIA	BLOOD	1
GPS_MW_BUV11R	GPS	2015		55			BACTEREMIA	BLOOD	1
GPS_MW_BHABC2	GPS	2015		27			BACTEREMIA	BLOOD	23F
GPS_MW_BKQJEX	GPS	2015		2			BACTEREMIA	BLOOD	23F
BVY143	PCVPA	2015	unvacc'd 5-10yrs				CARRIAGE	NASOPHARYNGEAL SWAB	3
BVY179	PCVPA	2015	unvacc'd 5-10yrs				CARRIAGE	NASOPHARYNGEAL SWAB	23F
BVY14U	PCVPA	2015	vacc'd 2-7 yrs				CARRIAGE	NASOPHARYNGEAL SWAB	6A
BVY11H	PCVPA	2015	unvacc'd 5-10yrs				CARRIAGE	NASOPHARYNGEAL SWAB	3
BVY14N	PCVPA	2015	unvacc'd 5-10yrs				CARRIAGE	NASOPHARYNGEAL SWAB	23F
BVY10P	PCVPA	2015	unvacc'd 5-10yrs				CARRIAGE	NASOPHARYNGEAL SWAB	18C
BVY194	PCVPA	2015	vacc'd 2-7 yrs				CARRIAGE	NASOPHARYNGEAL SWAB	9V
BVY1AA	PCVPA	2015	unvacc'd 5-10yrs				CARRIAGE	NASOPHARYNGEAL SWAB	1
BVX11W	PCVPA	2015	adult				CARRIAGE	NASOPHARYNGEAL SWAB	6A
BVY132	PCVPA	2015	unvacc'd 5-10yrs				CARRIAGE	NASOPHARYNGEAL SWAB	9V
BVY13U	PCVPA	2015	unvacc'd 5-10yrs				CARRIAGE	NASOPHARYNGEAL SWAB	6A
BVY13H	PCVPA	2015	vacc'd 2-7 yrs				CARRIAGE	NASOPHARYNGEAL SWAB	19F
BVY110	PCVPA	2015	unvacc'd 5-10yrs				CARRIAGE	NASOPHARYNGEAL SWAB	9V
BVY10T	PCVPA	2015	unvacc'd 5-10yrs				CARRIAGE	NASOPHARYNGEAL SWAB	19F
BVX11I	PCVPA	2015	adult				CARRIAGE	NASOPHARYNGEAL SWAB	19A
BVY13K	PCVPA	2015	vacc'd 2-7 yrs				CARRIAGE	NASOPHARYNGEAL SWAB	19F
BVY10N	PCVPA	2015	unvacc'd 5-10yrs				CARRIAGE	NASOPHARYNGEAL SWAB	18C
BVY14M	PCVPA	2015	unvacc'd 5-10yrs				CARRIAGE	NASOPHARYNGEAL SWAB	19F
BVY14J	PCVPA	2015	unvacc'd 5-10yrs				CARRIAGE	NASOPHARYNGEAL SWAB	19F
BVY16H	PCVPA	2015	vacc'd 2-7 yrs				CARRIAGE	NASOPHARYNGEAL SWAB	6A
BVY146	PCVPA	2015	unvacc'd 5-10yrs				CARRIAGE	NASOPHARYNGEAL SWAB	18C
BVY12E	PCVPA	2015	unvacc'd 5-10yrs				CARRIAGE	NASOPHARYNGEAL SWAB	19F
BVY13I	PCVPA	2015	unvacc'd 5-10yrs				CARRIAGE	NASOPHARYNGEAL SWAB	3
BVY147	PCVPA	2015	unvacc'd 5-10yrs				CARRIAGE	NASOPHARYNGEAL SWAB	18C
BVY13R	PCVPA	2015	unvacc'd 5-10yrs				CARRIAGE	NASOPHARYNGEAL SWAB	1
BVY13J	PCVPA	2015	unvacc'd 5-10yrs				CARRIAGE	NASOPHARYNGEAL SWAB	6A
BVY14I	PCVPA	2015	unvacc'd 5-10yrs				CARRIAGE	NASOPHARYNGEAL SWAB	23F
BVY13S	PCVPA	2015	unvacc'd 5-10yrs				CARRIAGE	NASOPHARYNGEAL SWAB	3
BVY11J	PCVPA	2015	unvacc'd 5-10yrs				CARRIAGE	NASOPHARYNGEAL SWAB	23F
BVY148	PCVPA	2015	unvacc'd 5-10yrs				CARRIAGE	NASOPHARYNGEAL SWAB	3
BVY124	PCVPA	2015	unvacc'd 5-10yrs				CARRIAGE	NASOPHARYNGEAL SWAB	23F
BVY11G	PCVPA	2015	unvacc'd 5-10yrs				CARRIAGE	NASOPHARYNGEAL SWAB	3
BVY13Z	PCVPA	2015	unvacc'd 5-10yrs				CARRIAGE	NASOPHARYNGEAL SWAB	18C
BVY12F	PCVPA	2015	unvacc'd 5-10yrs				CARRIAGE	NASOPHARYNGEAL SWAB	19F
BVX11R	PCVPA	2015	adult				CARRIAGE	NASOPHARYNGEAL SWAB	1
BVY13T	PCVPA	2015	unvacc'd 5-10yrs				CARRIAGE	NASOPHARYNGEAL SWAB	4
BVY14R	PCVPA	2015	unvacc'd 5-10yrs				CARRIAGE	NASOPHARYNGEAL SWAB	4
BVY14C	PCVPA	2015	unvacc'd 5-10yrs				CARRIAGE	NASOPHARYNGEAL SWAB	4
BVY11N	PCVPA	2015	unvacc'd 5-10yrs				CARRIAGE	NASOPHARYNGEAL SWAB	6A
BVY17B	PCVPA	2015	vacc'd 2-7 yrs				CARRIAGE	NASOPHARYNGEAL SWAB	1
BVY164	PCVPA	2015	vacc'd 2-7 yrs				CARRIAGE	NASOPHARYNGEAL SWAB	19F
BVX11X	PCVPA	2015	adult				CARRIAGE	NASOPHARYNGEAL SWAB	4
BVY1AR	PCVPA	2015	unvacc'd 5-10yrs				CARRIAGE	NASOPHARYNGEAL SWAB	6A
BVY14V	PCVPA	2015	vacc'd 2-7 yrs				CARRIAGE	NASOPHARYNGEAL SWAB	14
BVX11V	PCVPA	2015	adult				CARRIAGE	NASOPHARYNGEAL SWAB	23F
BVY1AK	PCVPA	2015	vacc'd 2-7 yrs				CARRIAGE	NASOPHARYNGEAL SWAB	3
BVY16A	PCVPA	2015	unvacc'd 5-10yrs				CARRIAGE	NASOPHARYNGEAL SWAB	1
BVY11Z	PCVPA	2015	unvacc'd 5-10yrs				CARRIAGE	NASOPHARYNGEAL SWAB	3
BVX115	PCVPA	2015	adult				CARRIAGE	NASOPHARYNGEAL SWAB	19F
BVY1DT	PCVPA	2015	unvacc'd 5-10yrs				CARRIAGE	NASOPHARYNGEAL SWAB	9V
BVY17I	PCVPA	2015	vacc'd 2-7 yrs				CARRIAGE	NASOPHARYNGEAL SWAB	1
BVY19B	PCVPA	2015	vacc'd 2-7 yrs				CARRIAGE	NASOPHARYNGEAL SWAB	19A
BVX135	PCVPA	2015	adult				CARRIAGE	NASOPHARYNGEAL SWAB	19F
BVX11N	PCVPA	2015	adult				CARRIAGE	NASOPHARYNGEAL SWAB	6A
BVY1FN	PCVPA	2015	vacc'd 2-7 yrs				CARRIAGE	NASOPHARYNGEAL SWAB	6B
BVY187	PCVPA	2015	vacc'd 2-7 yrs				CARRIAGE	NASOPHARYNGEAL SWAB	6A
BVY18R	PCVPA	2015	unvacc'd 5-10yrs				CARRIAGE	NASOPHARYNGEAL SWAB	23F
BVY19P	PCVPA	2015	vacc'd 2-7 yrs				CARRIAGE	NASOPHARYNGEAL SWAB	5
BVY1FE	PCVPA	2015	unvacc'd 5-10yrs				CARRIAGE	NASOPHARYNGEAL SWAB	19F
BVY1F2	PCVPA	2015	vacc'd 2-7 yrs				CARRIAGE	NASOPHARYNGEAL SWAB	6A
BVX13C	PCVPA	2015	adult				CARRIAGE	NASOPHARYNGEAL SWAB	3
BVY18K	PCVPA	2015	vacc'd 2-7 yrs				CARRIAGE	NASOPHARYNGEAL SWAB	14
BVY1DW	PCVPA	2015	vacc'd 2-7 yrs				CARRIAGE	NASOPHARYNGEAL SWAB	3
BVY188	PCVPA	2015	vacc'd 2-7 yrs				CARRIAGE	NASOPHARYNGEAL SWAB	23F
BVY1BH	PCVPA	2015	vacc'd 2-7 yrs				CARRIAGE	NASOPHARYNGEAL SWAB	3
BVY1BB	PCVPA	2015	vacc'd 2-7 yrs				CARRIAGE	NASOPHARYNGEAL SWAB	6B
BVY1BK	PCVPA	2015	vacc'd 2-7 yrs				CARRIAGE	NASOPHARYNGEAL SWAB	19F
BVY1IW	PCVPA	2015	vacc'd 2-7 yrs				CARRIAGE	NASOPHARYNGEAL SWAB	19A
BVY1CV	PCVPA	2015	vacc'd 2-7 yrs				CARRIAGE	NASOPHARYNGEAL SWAB	19F
BVY1I4	PCVPA	2015	vacc'd 2-7 yrs				CARRIAGE	NASOPHARYNGEAL SWAB	4
BVY1D5	PCVPA	2015	vacc'd 2-7 yrs				CARRIAGE	NASOPHARYNGEAL SWAB	19F
BVY1FS	PCVPA	2015	vacc'd 2-7 yrs				CARRIAGE	NASOPHARYNGEAL SWAB	19F
BVY1C4	PCVPA	2015	vacc'd 2-7 yrs				CARRIAGE	NASOPHARYNGEAL SWAB	19A
BVY1CG	PCVPA	2015	unvacc'd 5-10yrs				CARRIAGE	NASOPHARYNGEAL SWAB	6A
BVY184	PCVPA	2015	vacc'd 2-7 yrs				CARRIAGE	NASOPHARYNGEAL SWAB	6A
BVY1CY	PCVPA	2015	vacc'd 2-7 yrs				CARRIAGE	NASOPHARYNGEAL SWAB	19F
BVY1FK	PCVPA	2015	vacc'd 2-7 yrs				CARRIAGE	NASOPHARYNGEAL SWAB	9V
BVY1EB	PCVPA	2015	vacc'd 2-7 yrs				CARRIAGE	NASOPHARYNGEAL SWAB	19F
BVX139	PCVPA	2015	adult				CARRIAGE	NASOPHARYNGEAL SWAB	4
BVY1J1	PCVPA	2015	vacc'd 2-7 yrs				CARRIAGE	NASOPHARYNGEAL SWAB	3
BVY1CH	PCVPA	2015	vacc'd 2-7 yrs				CARRIAGE	NASOPHARYNGEAL SWAB	3
BVY1BD	PCVPA	2015	vacc'd 2-7 yrs				CARRIAGE	NASOPHARYNGEAL SWAB	3
BVY1BR	PCVPA	2015	unvacc'd 5-10yrs				CARRIAGE	NASOPHARYNGEAL SWAB	19F
BVY1DZ	PCVPA	2015	vacc'd 2-7 yrs				CARRIAGE	NASOPHARYNGEAL SWAB	19A
BVY1FT	PCVPA	2015	vacc'd 2-7 yrs				CARRIAGE	NASOPHARYNGEAL SWAB	14
BVY1F9	PCVPA	2015	unvacc'd 5-10yrs				CARRIAGE	NASOPHARYNGEAL SWAB	6A
BVX13F	PCVPA	2015	adult				CARRIAGE	NASOPHARYNGEAL SWAB	3
BVY17Y	PCVPA	2015	vacc'd 2-7 yrs				CARRIAGE	NASOPHARYNGEAL SWAB	19F
BVY1HN	PCVPA	2015	vacc'd 2-7 yrs				CARRIAGE	NASOPHARYNGEAL SWAB	18C
BVX148	PCVPA	2015	adult				CARRIAGE	NASOPHARYNGEAL SWAB	19F
BVY1D8	PCVPA	2015	vacc'd 2-7 yrs				CARRIAGE	NASOPHARYNGEAL SWAB	19F
BVY1F7	PCVPA	2015	vacc'd 2-7 yrs				CARRIAGE	NASOPHARYNGEAL SWAB	14
BVY1JV	PCVPA	2015	unvacc'd 5-10yrs				CARRIAGE	NASOPHARYNGEAL SWAB	6B
BVY1IX	PCVPA	2015	vacc'd 2-7 yrs				CARRIAGE	NASOPHARYNGEAL SWAB	9V
BVY17X	PCVPA	2015	vacc'd 2-7 yrs				CARRIAGE	NASOPHARYNGEAL SWAB	19F
BVY1DS	PCVPA	2015	vacc'd 2-7 yrs				CARRIAGE	NASOPHARYNGEAL SWAB	6A
BVY1DV	PCVPA	2015	unvacc'd 5-10yrs				CARRIAGE	NASOPHARYNGEAL SWAB	9V
BVY1D2	PCVPA	2015	vacc'd 2-7 yrs				CARRIAGE	NASOPHARYNGEAL SWAB	19A
BVX13D	PCVPA	2015	adult				CARRIAGE	NASOPHARYNGEAL SWAB	9V
BVY1DU	PCVPA	2015	unvacc'd 5-10yrs				CARRIAGE	NASOPHARYNGEAL SWAB	23F
BVX13G	PCVPA	2015	adult				CARRIAGE	NASOPHARYNGEAL SWAB	4
BVY1AB	PCVPA	2015	unvacc'd 5-10yrs				CARRIAGE	NASOPHARYNGEAL SWAB	19F
BVX147	PCVPA	2015	adult				CARRIAGE	NASOPHARYNGEAL SWAB	3
BVY1KI	PCVPA	2015	vacc'd 2-7 yrs				CARRIAGE	NASOPHARYNGEAL SWAB	3
BVY19W	PCVPA	2015	vacc'd 2-7 yrs				CARRIAGE	NASOPHARYNGEAL SWAB	5
BVY1I6	PCVPA	2015	unvacc'd 5-10yrs				CARRIAGE	NASOPHARYNGEAL SWAB	19F
BVY1IC	PCVPA	2015	unvacc'd 5-10yrs				CARRIAGE	NASOPHARYNGEAL SWAB	3
BVY1CD	PCVPA	2015	unvacc'd 5-10yrs				CARRIAGE	NASOPHARYNGEAL SWAB	6A
BVY1GH	PCVPA	2015	vacc'd 2-7 yrs				CARRIAGE	NASOPHARYNGEAL SWAB	6A
BVY1IK	PCVPA	2015	unvacc'd 5-10yrs				CARRIAGE	NASOPHARYNGEAL SWAB	6A
BVY1JP	PCVPA	2015	unvacc'd 5-10yrs				CARRIAGE	NASOPHARYNGEAL SWAB	19A
BVX169	PCVPA	2015	adult				CARRIAGE	NASOPHARYNGEAL SWAB	19A
BVY1JL	PCVPA	2015	unvacc'd 5-10yrs				CARRIAGE	NASOPHARYNGEAL SWAB	1
BVY1C3	PCVPA	2015	vacc'd 2-7 yrs				CARRIAGE	NASOPHARYNGEAL SWAB	19F
BVY1KE	PCVPA	2015	unvacc'd 5-10yrs				CARRIAGE	NASOPHARYNGEAL SWAB	9V
BVX14M	PCVPA	2015	adult				CARRIAGE	NASOPHARYNGEAL SWAB	18C
BVY1L6	PCVPA	2015	vacc'd 2-7 yrs				CARRIAGE	NASOPHARYNGEAL SWAB	6A
BVX15J	PCVPA	2015	adult				CARRIAGE	NASOPHARYNGEAL SWAB	9V
BVY1IF	PCVPA	2015	vacc'd 2-7 yrs				CARRIAGE	NASOPHARYNGEAL SWAB	3
BVY19V	PCVPA	2015	vacc'd 2-7 yrs				CARRIAGE	NASOPHARYNGEAL SWAB	5
BVY1IT	PCVPA	2015	unvacc'd 5-10yrs				CARRIAGE	NASOPHARYNGEAL SWAB	1
BVX14X	PCVPA	2015	adult				CARRIAGE	NASOPHARYNGEAL SWAB	6B
BVX1A4	PCVPA	2015	adult				CARRIAGE	NASOPHARYNGEAL SWAB	1
BVY1CS	PCVPA	2015	vacc'd 2-7 yrs				CARRIAGE	NASOPHARYNGEAL SWAB	19F
BVY17W	PCVPA	2015	vacc'd 2-7 yrs				CARRIAGE	NASOPHARYNGEAL SWAB	6A
BVX1AA	PCVPA	2015	adult				CARRIAGE	NASOPHARYNGEAL SWAB	1
BVY1AW	PCVPA	2015	unvacc'd 5-10yrs				CARRIAGE	NASOPHARYNGEAL SWAB	5
BVY14Y_1	PCVPA	2015	unvacc'd 5-10yrs				CARRIAGE	NASOPHARYNGEAL SWAB	19F
BVY13L	PCVPA	2015	unvacc'd 5-10yrs				CARRIAGE	NASOPHARYNGEAL SWAB	6B
BVX12U	PCVPA	2015	adult				CARRIAGE	NASOPHARYNGEAL SWAB	3
BVY1AM	PCVPA	2015	unvacc'd 5-10yrs				CARRIAGE	NASOPHARYNGEAL SWAB	23F
BVX10V	PCVPA	2015	adult				CARRIAGE	NASOPHARYNGEAL SWAB	3
BVY129	PCVPA	2015	unvacc'd 5-10yrs				CARRIAGE	NASOPHARYNGEAL SWAB	3
BVY14D	PCVPA	2015	unvacc'd 5-10yrs				CARRIAGE	NASOPHARYNGEAL SWAB	3
BVY1A7	PCVPA	2015	unvacc'd 5-10yrs				CARRIAGE	NASOPHARYNGEAL SWAB	19F
BVY14Y_2	PCVPA	2015	unvacc'd 5-10yrs				CARRIAGE	NASOPHARYNGEAL SWAB	4
BVY1VJ	PCVPA	2016	unvacc'd 5-10yrs				CARRIAGE	NASOPHARYNGEAL SWAB	1
BVY1SE	PCVPA	2016	unvacc'd 5-10yrs				CARRIAGE	NASOPHARYNGEAL SWAB	23F
BVY1U6	PCVPA	2016	vacc'd 2-7 yrs				CARRIAGE	NASOPHARYNGEAL SWAB	19A
BVY1S3	PCVPA	2016	unvacc'd 5-10yrs				CARRIAGE	NASOPHARYNGEAL SWAB	18C
BVY1PC	PCVPA	2016	vacc'd 2-7 yrs				CARRIAGE	NASOPHARYNGEAL SWAB	19F
BVY1KA	PCVPA	2015	unvacc'd 5-10yrs				CARRIAGE	NASOPHARYNGEAL SWAB	1
BVY21A	PCVPA	2016	unvacc'd 5-10yrs				CARRIAGE	NASOPHARYNGEAL SWAB	6A
BVY1RR	PCVPA	2016	unvacc'd 5-10yrs				CARRIAGE	NASOPHARYNGEAL SWAB	6A
BVY1NI	PCVPA	2016	unvacc'd 5-10yrs				CARRIAGE	NASOPHARYNGEAL SWAB	14
BVY1KZ	PCVPA	2015	unvacc'd 5-10yrs				CARRIAGE	NASOPHARYNGEAL SWAB	6A
BVY1J9	PCVPA	2015	vacc'd 2-7 yrs				CARRIAGE	NASOPHARYNGEAL SWAB	9V
BVY1SQ	PCVPA	2016	unvacc'd 5-10yrs				CARRIAGE	NASOPHARYNGEAL SWAB	3
BVY1N1	PCVPA	2015	vacc'd 2-7 yrs				CARRIAGE	NASOPHARYNGEAL SWAB	6B
BVY1NX	PCVPA	2016	unvacc'd 5-10yrs				CARRIAGE	NASOPHARYNGEAL SWAB	4
BVY1P1	PCVPA	2016	unvacc'd 5-10yrs				CARRIAGE	NASOPHARYNGEAL SWAB	6A
BVY1MI	PCVPA	2015	unvacc'd 5-10yrs				CARRIAGE	NASOPHARYNGEAL SWAB	23F
BVY1TF	PCVPA	2016	vacc'd 2-7 yrs				CARRIAGE	NASOPHARYNGEAL SWAB	19A
BVY1N2	PCVPA	2015	unvacc'd 5-10yrs				CARRIAGE	NASOPHARYNGEAL SWAB	6B
BVY1LQ	PCVPA	2015	unvacc'd 5-10yrs				CARRIAGE	NASOPHARYNGEAL SWAB	19F
BVY1PQ	PCVPA	2016	vacc'd 2-7 yrs				CARRIAGE	NASOPHARYNGEAL SWAB	23F
BVY1IP	PCVPA	2015	unvacc'd 5-10yrs				CARRIAGE	NASOPHARYNGEAL SWAB	14
BVY1SL	PCVPA	2016	vacc'd 2-7 yrs				CARRIAGE	NASOPHARYNGEAL SWAB	9V
BVY1QF	PCVPA	2016	vacc'd 2-7 yrs				CARRIAGE	NASOPHARYNGEAL SWAB	23F
BVY1TH	PCVPA	2016	vacc'd 2-7 yrs				CARRIAGE	NASOPHARYNGEAL SWAB	3
BVY1YY	PCVPA	2016	unvacc'd 5-10yrs				CARRIAGE	NASOPHARYNGEAL SWAB	18C
BVY1Q7	PCVPA	2016	unvacc'd 5-10yrs				CARRIAGE	NASOPHARYNGEAL SWAB	6A
BVY1RK	PCVPA	2016	unvacc'd 5-10yrs				CARRIAGE	NASOPHARYNGEAL SWAB	9V
BVY1NJ	PCVPA	2016	unvacc'd 5-10yrs				CARRIAGE	NASOPHARYNGEAL SWAB	14
BVY1QC	PCVPA	2016	vacc'd 2-7 yrs				CARRIAGE	NASOPHARYNGEAL SWAB	1
BVY1V8	PCVPA	2016	unvacc'd 5-10yrs				CARRIAGE	NASOPHARYNGEAL SWAB	3
BVY1QU	PCVPA	2016	unvacc'd 5-10yrs				CARRIAGE	NASOPHARYNGEAL SWAB	6B
BVY1TY	PCVPA	2016	vacc'd 2-7 yrs				CARRIAGE	NASOPHARYNGEAL SWAB	14
BVY1SH	PCVPA	2016	vacc'd 2-7 yrs				CARRIAGE	NASOPHARYNGEAL SWAB	23F
BVY1T4	PCVPA	2016	vacc'd 2-7 yrs				CARRIAGE	NASOPHARYNGEAL SWAB	3
BVY1L5	PCVPA	2015	vacc'd 2-7 yrs				CARRIAGE	NASOPHARYNGEAL SWAB	6B
BVY1IH	PCVPA	2015	unvacc'd 5-10yrs				CARRIAGE	NASOPHARYNGEAL SWAB	23F
BVY1UI	PCVPA	2016	vacc'd 2-7 yrs				CARRIAGE	NASOPHARYNGEAL SWAB	6A
BVY1QA	PCVPA	2016	vacc'd 2-7 yrs				CARRIAGE	NASOPHARYNGEAL SWAB	23F
BVY1Q0	PCVPA	2016	vacc'd 2-7 yrs				CARRIAGE	NASOPHARYNGEAL SWAB	14
BVY1TX	PCVPA	2016	unvacc'd 5-10yrs				CARRIAGE	NASOPHARYNGEAL SWAB	3
BVY1U2	PCVPA	2016	vacc'd 2-7 yrs				CARRIAGE	NASOPHARYNGEAL SWAB	4
BVY1PM	PCVPA	2016	vacc'd 2-7 yrs				CARRIAGE	NASOPHARYNGEAL SWAB	14
BVY1V5	PCVPA	2016	unvacc'd 5-10yrs				CARRIAGE	NASOPHARYNGEAL SWAB	19F
BVY1P8	PCVPA	2016	vacc'd 2-7 yrs				CARRIAGE	NASOPHARYNGEAL SWAB	6B
BVY21F	PCVPA	2016	unvacc'd 5-10yrs				CARRIAGE	NASOPHARYNGEAL SWAB	18C
BVY1QL	PCVPA	2016	vacc'd 2-7 yrs				CARRIAGE	NASOPHARYNGEAL SWAB	23F
BVY1XW	PCVPA	2016	unvacc'd 5-10yrs				CARRIAGE	NASOPHARYNGEAL SWAB	6B
BVY1TZ	PCVPA	2016	vacc'd 2-7 yrs				CARRIAGE	NASOPHARYNGEAL SWAB	19F
BVY1PB	PCVPA	2016	vacc'd 2-7 yrs				CARRIAGE	NASOPHARYNGEAL SWAB	5
BVY1Q3	PCVPA	2016	vacc'd 2-7 yrs				CARRIAGE	NASOPHARYNGEAL SWAB	14
BVY1P3	PCVPA	2016	unvacc'd 5-10yrs				CARRIAGE	NASOPHARYNGEAL SWAB	3
BVY1SB	PCVPA	2016	vacc'd 2-7 yrs				CARRIAGE	NASOPHARYNGEAL SWAB	6A
BVY1VI	PCVPA	2016	unvacc'd 5-10yrs				CARRIAGE	NASOPHARYNGEAL SWAB	19F
BVY1QB	PCVPA	2016	vacc'd 2-7 yrs				CARRIAGE	NASOPHARYNGEAL SWAB	19A
BVY1M5	PCVPA	2016	unvacc'd 5-10yrs				CARRIAGE	NASOPHARYNGEAL SWAB	6B
BVY1S5	PCVPA	2016	vacc'd 2-7 yrs				CARRIAGE	NASOPHARYNGEAL SWAB	19A
BVY1TE	PCVPA	2016	vacc'd 2-7 yrs				CARRIAGE	NASOPHARYNGEAL SWAB	5
BVY1WN	PCVPA	2016	unvacc'd 5-10yrs				CARRIAGE	NASOPHARYNGEAL SWAB	23F
BVY23K	PCVPA	2016	unvacc'd 5-10yrs				CARRIAGE	NASOPHARYNGEAL SWAB	6B
BVY285	PCVPA	2016	vacc'd 2-7 yrs				CARRIAGE	NASOPHARYNGEAL SWAB	6A
BVY287	PCVPA	2016	vacc'd 2-7 yrs				CARRIAGE	NASOPHARYNGEAL SWAB	23F
BVY23U	PCVPA	2016	unvacc'd 5-10yrs				CARRIAGE	NASOPHARYNGEAL SWAB	3
BVY1ZM	PCVPA	2016	vacc'd 2-7 yrs				CARRIAGE	NASOPHARYNGEAL SWAB	19F
BVY20U	PCVPA	2016	vacc'd 2-7 yrs				CARRIAGE	NASOPHARYNGEAL SWAB	6B
BVY269	PCVPA	2016	unvacc'd 5-10yrs				CARRIAGE	NASOPHARYNGEAL SWAB	4
BVY21Y	PCVPA	2016	unvacc'd 5-10yrs				CARRIAGE	NASOPHARYNGEAL SWAB	23F
BVY20S	PCVPA	2016	vacc'd 2-7 yrs				CARRIAGE	NASOPHARYNGEAL SWAB	23F
BVY266	PCVPA	2016	unvacc'd 5-10yrs				CARRIAGE	NASOPHARYNGEAL SWAB	18C
BVY249	PCVPA	2016	unvacc'd 5-10yrs				CARRIAGE	NASOPHARYNGEAL SWAB	19F
BVY22T	PCVPA	2016	unvacc'd 5-10yrs				CARRIAGE	NASOPHARYNGEAL SWAB	14
BVY200	PCVPA	2016	vacc'd 2-7 yrs				CARRIAGE	NASOPHARYNGEAL SWAB	23F
BVY288	PCVPA	2016	vacc'd 2-7 yrs				CARRIAGE	NASOPHARYNGEAL SWAB	6B
BVY1YG	PCVPA	2016	vacc'd 2-7 yrs				CARRIAGE	NASOPHARYNGEAL SWAB	3
BVY1Y4	PCVPA	2016	vacc'd 2-7 yrs				CARRIAGE	NASOPHARYNGEAL SWAB	3
BVY1YF	PCVPA	2016	vacc'd 2-7 yrs				CARRIAGE	NASOPHARYNGEAL SWAB	9V
BVY27X	PCVPA	2016	vacc'd 2-7 yrs				CARRIAGE	NASOPHARYNGEAL SWAB	3
BVY22I	PCVPA	2016	unvacc'd 5-10yrs				CARRIAGE	NASOPHARYNGEAL SWAB	4
BVY229	PCVPA	2016	unvacc'd 5-10yrs				CARRIAGE	NASOPHARYNGEAL SWAB	3
BVY23P	PCVPA	2016	unvacc'd 5-10yrs				CARRIAGE	NASOPHARYNGEAL SWAB	14
BVY1XE	PCVPA	2016	unvacc'd 5-10yrs				CARRIAGE	NASOPHARYNGEAL SWAB	19A
BVY23H	PCVPA	2016	unvacc'd 5-10yrs				CARRIAGE	NASOPHARYNGEAL SWAB	3
BVY271	PCVPA	2016	vacc'd 2-7 yrs				CARRIAGE	NASOPHARYNGEAL SWAB	19A
BVY226	PCVPA	2016	unvacc'd 5-10yrs				CARRIAGE	NASOPHARYNGEAL SWAB	6B
BVY26Q	PCVPA	2016	vacc'd 2-7 yrs				CARRIAGE	NASOPHARYNGEAL SWAB	3
BVY23I	PCVPA	2016	unvacc'd 5-10yrs				CARRIAGE	NASOPHARYNGEAL SWAB	14
BVY1S9	PCVPA	2016	vacc'd 2-7 yrs				CARRIAGE	NASOPHARYNGEAL SWAB	9V
BVY1NY	PCVPA	2016	unvacc'd 5-10yrs				CARRIAGE	NASOPHARYNGEAL SWAB	23F
BVY20Y	PCVPA	2016	vacc'd 2-7 yrs				CARRIAGE	NASOPHARYNGEAL SWAB	19F
BVY1TC	PCVPA	2016	vacc'd 2-7 yrs				CARRIAGE	NASOPHARYNGEAL SWAB	19A
BVY21R	PCVPA	2016	unvacc'd 5-10yrs				CARRIAGE	NASOPHARYNGEAL SWAB	6A
BVY20K	PCVPA	2016	vacc'd 2-7 yrs				CARRIAGE	NASOPHARYNGEAL SWAB	3
BVY1YZ	PCVPA	2016	unvacc'd 5-10yrs				CARRIAGE	NASOPHARYNGEAL SWAB	18C
BVY22G	PCVPA	2016	unvacc'd 5-10yrs				CARRIAGE	NASOPHARYNGEAL SWAB	18C
BVY1YH	PCVPA	2016	vacc'd 2-7 yrs				CARRIAGE	NASOPHARYNGEAL SWAB	19A
BVY1YC	PCVPA	2016	vacc'd 2-7 yrs				CARRIAGE	NASOPHARYNGEAL SWAB	19F
BVY1V1	PCVPA	2016	vacc'd 2-7 yrs				CARRIAGE	NASOPHARYNGEAL SWAB	6B
BVY1YR	PCVPA	2016	unvacc'd 5-10yrs				CARRIAGE	NASOPHARYNGEAL SWAB	6A
BVY1VD	PCVPA	2016	unvacc'd 5-10yrs				CARRIAGE	NASOPHARYNGEAL SWAB	3
BVY1M2	PCVPA	2016	unvacc'd 5-10yrs				CARRIAGE	NASOPHARYNGEAL SWAB	3
BVY1SZ	PCVPA	2016	vacc'd 2-7 yrs				CARRIAGE	NASOPHARYNGEAL SWAB	23F
BVY217	PCVPA	2016	unvacc'd 5-10yrs				CARRIAGE	NASOPHARYNGEAL SWAB	6A
BVY1X4	PCVPA	2016	unvacc'd 5-10yrs				CARRIAGE	NASOPHARYNGEAL SWAB	6A
BVY1VA	PCVPA	2016	unvacc'd 5-10yrs				CARRIAGE	NASOPHARYNGEAL SWAB	9V
BVY240	PCVPA	2016	unvacc'd 5-10yrs				CARRIAGE	NASOPHARYNGEAL SWAB	6A
BVY1VP	PCVPA	2016	unvacc'd 5-10yrs				CARRIAGE	NASOPHARYNGEAL SWAB	3
BVY1Z1	PCVPA	2016	unvacc'd 5-10yrs				CARRIAGE	NASOPHARYNGEAL SWAB	6B
BVY23T	PCVPA	2016	unvacc'd 5-10yrs				CARRIAGE	NASOPHARYNGEAL SWAB	3
BVY1Z7	PCVPA	2016	vacc'd 2-7 yrs				CARRIAGE	NASOPHARYNGEAL SWAB	19A
BVY1WJ	PCVPA	2016	unvacc'd 5-10yrs				CARRIAGE	NASOPHARYNGEAL SWAB	3
BVY1XF	PCVPA	2016	unvacc'd 5-10yrs				CARRIAGE	NASOPHARYNGEAL SWAB	4
BVY1XC	PCVPA	2016	unvacc'd 5-10yrs				CARRIAGE	NASOPHARYNGEAL SWAB	19F
BVY24W	PCVPA	2016	vacc'd 2-7 yrs				CARRIAGE	NASOPHARYNGEAL SWAB	19F
BVY298	PCVPA	2016	vacc'd 2-7 yrs				CARRIAGE	NASOPHARYNGEAL SWAB	14
BVY2LE	PCVPA	2016	unvacc'd 5-10yrs				CARRIAGE	NASOPHARYNGEAL SWAB	14
BVY2KX	PCVPA	2016	unvacc'd 5-10yrs				CARRIAGE	NASOPHARYNGEAL SWAB	3
BVY27M	PCVPA	2016	vacc'd 2-7 yrs				CARRIAGE	NASOPHARYNGEAL SWAB	3
BVY2AP	PCVPA	2016	vacc'd 2-7 yrs				CARRIAGE	NASOPHARYNGEAL SWAB	19F
BVY2BM	PCVPA	2016	vacc'd 2-7 yrs				CARRIAGE	NASOPHARYNGEAL SWAB	6B
BVY24R	PCVPA	2016	vacc'd 2-7 yrs				CARRIAGE	NASOPHARYNGEAL SWAB	3
BVY2F9	PCVPA	2016	vacc'd 2-7 yrs				CARRIAGE	NASOPHARYNGEAL SWAB	14
BVY2C2	PCVPA	2016	vacc'd 2-7 yrs				CARRIAGE	NASOPHARYNGEAL SWAB	19F
BVY253	PCVPA	2016	vacc'd 2-7 yrs				CARRIAGE	NASOPHARYNGEAL SWAB	19F
BVY28S	PCVPA	2016	vacc'd 2-7 yrs				CARRIAGE	NASOPHARYNGEAL SWAB	14
BVY1W3	PCVPA	2016	vacc'd 2-7 yrs				CARRIAGE	NASOPHARYNGEAL SWAB	4
BVY2CG	PCVPA	2016	vacc'd 2-7 yrs				CARRIAGE	NASOPHARYNGEAL SWAB	19A
BVY28X	PCVPA	2016	vacc'd 2-7 yrs				CARRIAGE	NASOPHARYNGEAL SWAB	6A
BVY29R	PCVPA	2016	vacc'd 2-7 yrs				CARRIAGE	NASOPHARYNGEAL SWAB	9V
BVY250	PCVPA	2016	vacc'd 2-7 yrs				CARRIAGE	NASOPHARYNGEAL SWAB	6B
BVY2C6	PCVPA	2016	vacc'd 2-7 yrs				CARRIAGE	NASOPHARYNGEAL SWAB	6A
BVY27L	PCVPA	2016	vacc'd 2-7 yrs				CARRIAGE	NASOPHARYNGEAL SWAB	23F
BVY2BU	PCVPA	2016	vacc'd 2-7 yrs				CARRIAGE	NASOPHARYNGEAL SWAB	19A
BVY2CA	PCVPA	2016	vacc'd 2-7 yrs				CARRIAGE	NASOPHARYNGEAL SWAB	3
BVY2DS	PCVPA	2016	vacc'd 2-7 yrs				CARRIAGE	NASOPHARYNGEAL SWAB	23F
BVY2FF	PCVPA	2016	vacc'd 2-7 yrs				CARRIAGE	NASOPHARYNGEAL SWAB	6B
BVY2DZ	PCVPA	2016	vacc'd 2-7 yrs				CARRIAGE	NASOPHARYNGEAL SWAB	3
BVY2C9	PCVPA	2016	vacc'd 2-7 yrs				CARRIAGE	NASOPHARYNGEAL SWAB	6B
BVY296	PCVPA	2016	vacc'd 2-7 yrs				CARRIAGE	NASOPHARYNGEAL SWAB	6A
BVY2AK	PCVPA	2016	vacc'd 2-7 yrs				CARRIAGE	NASOPHARYNGEAL SWAB	19A
BVY27J	PCVPA	2016	unvacc'd 5-10yrs				CARRIAGE	NASOPHARYNGEAL SWAB	9V
BVY2C7	PCVPA	2016	vacc'd 2-7 yrs				CARRIAGE	NASOPHARYNGEAL SWAB	6A
BVY294	PCVPA	2016	vacc'd 2-7 yrs				CARRIAGE	NASOPHARYNGEAL SWAB	3
BVY29P	PCVPA	2016	vacc'd 2-7 yrs				CARRIAGE	NASOPHARYNGEAL SWAB	3
BVY2B2	PCVPA	2016	vacc'd 2-7 yrs				CARRIAGE	NASOPHARYNGEAL SWAB	19A
BVY2BL	PCVPA	2016	vacc'd 2-7 yrs				CARRIAGE	NASOPHARYNGEAL SWAB	19A
BVY2F2	PCVPA	2016	unvacc'd 5-10yrs				CARRIAGE	NASOPHARYNGEAL SWAB	18C
BVY2A8	PCVPA	2016	vacc'd 2-7 yrs				CARRIAGE	NASOPHARYNGEAL SWAB	3
BVY2C8	PCVPA	2016	vacc'd 2-7 yrs				CARRIAGE	NASOPHARYNGEAL SWAB	6A
BVY2AE	PCVPA	2016	vacc'd 2-7 yrs				CARRIAGE	NASOPHARYNGEAL SWAB	19F
BVY1W6	PCVPA	2016	vacc'd 2-7 yrs				CARRIAGE	NASOPHARYNGEAL SWAB	19F
BVY2K0	PCVPA	2016	vacc'd 2-7 yrs				CARRIAGE	NASOPHARYNGEAL SWAB	23F
BVY2CJ	PCVPA	2016	unvacc'd 5-10yrs				CARRIAGE	NASOPHARYNGEAL SWAB	4
BVY5F4	PCVPA	2017	vacc'd 2-7 yrs				CARRIAGE	NASOPHARYNGEAL SWAB	23F
BVY2HB	PCVPA	2016	vacc'd 2-7 yrs				CARRIAGE	NASOPHARYNGEAL SWAB	19A
BVY5A0	PCVPA	2016	vacc'd 2-7 yrs				CARRIAGE	NASOPHARYNGEAL SWAB	14
BVY2JN	PCVPA	2016	vacc'd 2-7 yrs				CARRIAGE	NASOPHARYNGEAL SWAB	19F
BVY59X	PCVPA	2016	vacc'd 2-7 yrs				CARRIAGE	NASOPHARYNGEAL SWAB	3
BVY579	PCVPA	2016	vacc'd 2-7 yrs				CARRIAGE	NASOPHARYNGEAL SWAB	3
BVY571	PCVPA	2016	vacc'd 2-7 yrs				CARRIAGE	NASOPHARYNGEAL SWAB	14
BVY2KL	PCVPA	2016	vacc'd 2-7 yrs				CARRIAGE	NASOPHARYNGEAL SWAB	19F
BVY2K3	PCVPA	2016	vacc'd 2-7 yrs				CARRIAGE	NASOPHARYNGEAL SWAB	6A
BVY3CJ	PCVPA	2016	vacc'd 2-7 yrs				CARRIAGE	NASOPHARYNGEAL SWAB	19A
BVY2CQ	PCVPA	2016	unvacc'd 5-10yrs				CARRIAGE	NASOPHARYNGEAL SWAB	19A
BVY3C3	PCVPA	2016	vacc'd 2-7 yrs				CARRIAGE	NASOPHARYNGEAL SWAB	3
BVY2KB	PCVPA	2016	vacc'd 2-7 yrs				CARRIAGE	NASOPHARYNGEAL SWAB	23F
BVY5A6	PCVPA	2016	vacc'd 2-7 yrs				CARRIAGE	NASOPHARYNGEAL SWAB	14
BVY2FN	PCVPA	2016	vacc'd 2-7 yrs				CARRIAGE	NASOPHARYNGEAL SWAB	19F
BVY2DG	PCVPA	2016	vacc'd 2-7 yrs				CARRIAGE	NASOPHARYNGEAL SWAB	18C
BVY2ER	PCVPA	2016	unvacc'd 5-10yrs				CARRIAGE	NASOPHARYNGEAL SWAB	1
BVY5A9	PCVPA	2017	vacc'd 2-7 yrs				CARRIAGE	NASOPHARYNGEAL SWAB	3
BVY2FZ	PCVPA	2016	vacc'd 2-7 yrs				CARRIAGE	NASOPHARYNGEAL SWAB	3
BVY2LJ	PCVPA	2016	unvacc'd 5-10yrs				CARRIAGE	NASOPHARYNGEAL SWAB	3
BVY2JC	PCVPA	2016	vacc'd 2-7 yrs				CARRIAGE	NASOPHARYNGEAL SWAB	23F
BVY2HQ	PCVPA	2016	vacc'd 2-7 yrs				CARRIAGE	NASOPHARYNGEAL SWAB	23F
BVY39V	PCVPA	2017	vacc'd 2-7 yrs				CARRIAGE	NASOPHARYNGEAL SWAB	23F
BVY2E2	PCVPA	2016	unvacc'd 5-10yrs				CARRIAGE	NASOPHARYNGEAL SWAB	4
BVY5CP	PCVPA	2017	unvacc'd 5-10yrs				CARRIAGE	NASOPHARYNGEAL SWAB	3
BVY3AY	PCVPA	2016	vacc'd 2-7 yrs				CARRIAGE	NASOPHARYNGEAL SWAB	14
BVY4XZ	PCVPA	2017	unvacc'd 5-10yrs				CARRIAGE	NASOPHARYNGEAL SWAB	14
BVY2D4	PCVPA	2016	vacc'd 2-7 yrs				CARRIAGE	NASOPHARYNGEAL SWAB	19F
BVY2KU	PCVPA	2016	vacc'd 2-7 yrs				CARRIAGE	NASOPHARYNGEAL SWAB	18C
BVY2LW	PCVPA	2016	vacc'd 2-7 yrs				CARRIAGE	NASOPHARYNGEAL SWAB	3
BVY2G2	PCVPA	2016	vacc'd 2-7 yrs				CARRIAGE	NASOPHARYNGEAL SWAB	19A
BVY2GF	PCVPA	2016	vacc'd 2-7 yrs				CARRIAGE	NASOPHARYNGEAL SWAB	19A
BVY2E5	PCVPA	2016	unvacc'd 5-10yrs				CARRIAGE	NASOPHARYNGEAL SWAB	3
BVY2FV	PCVPA	2016	vacc'd 2-7 yrs				CARRIAGE	NASOPHARYNGEAL SWAB	18C
BVY2LZ	PCVPA	2016	vacc'd 2-7 yrs				CARRIAGE	NASOPHARYNGEAL SWAB	19F
BVY2GL	PCVPA	2016	vacc'd 2-7 yrs				CARRIAGE	NASOPHARYNGEAL SWAB	19F
BVY2FU	PCVPA	2016	vacc'd 2-7 yrs				CARRIAGE	NASOPHARYNGEAL SWAB	18C
BVY59T	PCVPA	2016	vacc'd 2-7 yrs				CARRIAGE	NASOPHARYNGEAL SWAB	3
BVY2J6	PCVPA	2016	vacc'd 2-7 yrs				CARRIAGE	NASOPHARYNGEAL SWAB	3
BVY59K	PCVPA	2016	vacc'd 2-7 yrs				CARRIAGE	NASOPHARYNGEAL SWAB	14
BVY2KC	PCVPA	2016	vacc'd 2-7 yrs				CARRIAGE	NASOPHARYNGEAL SWAB	14
BVY4VL	PCVPA	2017	unvacc'd 5-10yrs				CARRIAGE	NASOPHARYNGEAL SWAB	19A
BVY2KD	PCVPA	2016	vacc'd 2-7 yrs				CARRIAGE	NASOPHARYNGEAL SWAB	19F
BVY5TL	PCVPA	2017	vacc'd 2-7 yrs				CARRIAGE	NASOPHARYNGEAL SWAB	19F
BVY4WK	PCVPA	2017	unvacc'd 5-10yrs				CARRIAGE	NASOPHARYNGEAL SWAB	6A
BVY5TM	PCVPA	2017	vacc'd 2-7 yrs				CARRIAGE	NASOPHARYNGEAL SWAB	19F
BVY58B	PCVPA	2017	vacc'd 2-7 yrs				CARRIAGE	NASOPHARYNGEAL SWAB	14
BVY58D	PCVPA	2017	vacc'd 2-7 yrs				CARRIAGE	NASOPHARYNGEAL SWAB	14
BVY5FK	PCVPA	2017	unvacc'd 5-10yrs				CARRIAGE	NASOPHARYNGEAL SWAB	19F
BVY5FP	PCVPA	2017	unvacc'd 5-10yrs				CARRIAGE	NASOPHARYNGEAL SWAB	6A
BVY5CE	PCVPA	2017	unvacc'd 5-10yrs				CARRIAGE	NASOPHARYNGEAL SWAB	3
BVY5L5	PCVPA	2017	vacc'd 2-7 yrs				CARRIAGE	NASOPHARYNGEAL SWAB	9V
BVY5C3	PCVPA	2017	vacc'd 2-7 yrs				CARRIAGE	NASOPHARYNGEAL SWAB	19F
BVY54D	PCVPA	2017	vacc'd 2-7 yrs				CARRIAGE	NASOPHARYNGEAL SWAB	9V
BVY4UE	PCVPA	2017	vacc'd 2-7 yrs				CARRIAGE	NASOPHARYNGEAL SWAB	6A
BVY5HY	PCVPA	2017	vacc'd 2-7 yrs				CARRIAGE	NASOPHARYNGEAL SWAB	14
BVY4RR	PCVPA	2017	unvacc'd 5-10yrs				CARRIAGE	NASOPHARYNGEAL SWAB	4
BVY5DL	PCVPA	2017	unvacc'd 5-10yrs				CARRIAGE	NASOPHARYNGEAL SWAB	6A
BVY5DV	PCVPA	2017	unvacc'd 5-10yrs				CARRIAGE	NASOPHARYNGEAL SWAB	3
BVY5HV	PCVPA	2017	vacc'd 2-7 yrs				CARRIAGE	NASOPHARYNGEAL SWAB	3
BVY53I	PCVPA	2017	vacc'd 2-7 yrs				CARRIAGE	NASOPHARYNGEAL SWAB	3
BVY4RP	PCVPA	2017	unvacc'd 5-10yrs				CARRIAGE	NASOPHARYNGEAL SWAB	19F
BVY52Q	PCVPA	2017	vacc'd 2-7 yrs				CARRIAGE	NASOPHARYNGEAL SWAB	23F
BVY5ED	PCVPA	2017	vacc'd 2-7 yrs				CARRIAGE	NASOPHARYNGEAL SWAB	14
BVY58A	PCVPA	2017	vacc'd 2-7 yrs				CARRIAGE	NASOPHARYNGEAL SWAB	3
BVY531	PCVPA	2017	vacc'd 2-7 yrs				CARRIAGE	NASOPHARYNGEAL SWAB	6A
BVY4Y5	PCVPA	2017	unvacc'd 5-10yrs				CARRIAGE	NASOPHARYNGEAL SWAB	23F
BVY5GT	PCVPA	2017	vacc'd 2-7 yrs				CARRIAGE	NASOPHARYNGEAL SWAB	19F
BVY52U	PCVPA	2017	vacc'd 2-7 yrs				CARRIAGE	NASOPHARYNGEAL SWAB	6B
BVY5EL	PCVPA	2017	vacc'd 2-7 yrs				CARRIAGE	NASOPHARYNGEAL SWAB	23F
BVY3BB	PCVPA	2016	vacc'd 2-7 yrs				CARRIAGE	NASOPHARYNGEAL SWAB	19F
BVY5L2	PCVPA	2017	vacc'd 2-7 yrs				CARRIAGE	NASOPHARYNGEAL SWAB	6A
BVY5CS	PCVPA	2017	unvacc'd 5-10yrs				CARRIAGE	NASOPHARYNGEAL SWAB	3
BVY5G6	PCVPA	2017	unvacc'd 5-10yrs				CARRIAGE	NASOPHARYNGEAL SWAB	9V
BVY5UK	PCVPA	2017	vacc'd 2-7 yrs				CARRIAGE	NASOPHARYNGEAL SWAB	23F
BVY4VZ	PCVPA	2017	vacc'd 2-7 yrs				CARRIAGE	NASOPHARYNGEAL SWAB	6B
BVY5FZ	PCVPA	2017	unvacc'd 5-10yrs				CARRIAGE	NASOPHARYNGEAL SWAB	23F
BVY5KM	PCVPA	2017	vacc'd 2-7 yrs				CARRIAGE	NASOPHARYNGEAL SWAB	23F
BVY23D	PCVPA	2017	vacc'd 2-7 yrs				CARRIAGE	NASOPHARYNGEAL SWAB	6A
BVY5BY	PCVPA	2017	vacc'd 2-7 yrs				CARRIAGE	NASOPHARYNGEAL SWAB	19F
BVY4W4	PCVPA	2017	unvacc'd 5-10yrs				CARRIAGE	NASOPHARYNGEAL SWAB	6B
BVY5UR	PCVPA	2017	vacc'd 2-7 yrs				CARRIAGE	NASOPHARYNGEAL SWAB	19F
BVY5E3	PCVPA	2017	vacc'd 2-7 yrs				CARRIAGE	NASOPHARYNGEAL SWAB	19F
BVY58I	PCVPA	2017	unvacc'd 5-10yrs				CARRIAGE	NASOPHARYNGEAL SWAB	6A
BVY5G2	PCVPA	2017	unvacc'd 5-10yrs				CARRIAGE	NASOPHARYNGEAL SWAB	9V
BVY5D5	PCVPA	2017	unvacc'd 5-10yrs				CARRIAGE	NASOPHARYNGEAL SWAB	23F
BVY5AY	PCVPA	2017	vacc'd 2-7 yrs				CARRIAGE	NASOPHARYNGEAL SWAB	19F
BVX34I	PCVPA	2017	adult				CARRIAGE	NASOPHARYNGEAL SWAB	4
BVX2RN	PCVPA	2017	adult				CARRIAGE	NASOPHARYNGEAL SWAB	19F
BVX31I	PCVPA	2017	adult				CARRIAGE	NASOPHARYNGEAL SWAB	14
BVY4Z7	PCVPA	2017	vacc'd 2-7 yrs				CARRIAGE	NASOPHARYNGEAL SWAB	3
BVX3GF	PCVPA	2017	adult				CARRIAGE	NASOPHARYNGEAL SWAB	3
BVY6P5	PCVPA	2017	vacc'd 2-7 yrs				CARRIAGE	NASOPHARYNGEAL SWAB	23F
BVY4Z3	PCVPA	2017	vacc'd 2-7 yrs				CARRIAGE	NASOPHARYNGEAL SWAB	6A
BVX3DX	PCVPA	2017	adult				CARRIAGE	NASOPHARYNGEAL SWAB	3
BVY5M6	PCVPA	2017	unvacc'd 5-10yrs				CARRIAGE	NASOPHARYNGEAL SWAB	18C
BVY5HH	PCVPA	2017	vacc'd 2-7 yrs				CARRIAGE	NASOPHARYNGEAL SWAB	6A
BVY55C	PCVPA	2017	unvacc'd 5-10yrs				CARRIAGE	NASOPHARYNGEAL SWAB	6B
BVX335	PCVPA	2017	adult				CARRIAGE	NASOPHARYNGEAL SWAB	19F
BVX3EC	PCVPA	2017	adult				CARRIAGE	NASOPHARYNGEAL SWAB	3
BVY5IA	PCVPA	2017	vacc'd 2-7 yrs				CARRIAGE	NASOPHARYNGEAL SWAB	4
BVY57Q	PCVPA	2017	vacc'd 2-7 yrs				CARRIAGE	NASOPHARYNGEAL SWAB	19F
BVY5HE	PCVPA	2017	vacc'd 2-7 yrs				CARRIAGE	NASOPHARYNGEAL SWAB	19A
BVY4ZZ	PCVPA	2017	vacc'd 2-7 yrs				CARRIAGE	NASOPHARYNGEAL SWAB	19F
BVX32M	PCVPA	2017	adult				CARRIAGE	NASOPHARYNGEAL SWAB	9V
BVY5FB	PCVPA	2017	unvacc'd 5-10yrs				CARRIAGE	NASOPHARYNGEAL SWAB	18C
BVX2RG	PCVPA	2017	adult				CARRIAGE	NASOPHARYNGEAL SWAB	3
BVX31X	PCVPA	2017	adult				CARRIAGE	NASOPHARYNGEAL SWAB	6A
BVY57N	PCVPA	2017	unvacc'd 5-10yrs				CARRIAGE	NASOPHARYNGEAL SWAB	19F
BVX3C2	PCVPA	2017	adult				CARRIAGE	NASOPHARYNGEAL SWAB	3
BVX3CF	PCVPA	2017	adult				CARRIAGE	NASOPHARYNGEAL SWAB	3
BVX32Z	PCVPA	2017	adult				CARRIAGE	NASOPHARYNGEAL SWAB	6A
BVX344	PCVPA	2017	adult				CARRIAGE	NASOPHARYNGEAL SWAB	23F
BVY558	PCVPA	2017	unvacc'd 5-10yrs				CARRIAGE	NASOPHARYNGEAL SWAB	23F
BVY5MF	PCVPA	2017	unvacc'd 5-10yrs				CARRIAGE	NASOPHARYNGEAL SWAB	6A
BVX3GI	PCVPA	2017	adult				CARRIAGE	NASOPHARYNGEAL SWAB	3
BVY57S	PCVPA	2017	vacc'd 2-7 yrs				CARRIAGE	NASOPHARYNGEAL SWAB	19F
BVX33Z	PCVPA	2017	adult				CARRIAGE	NASOPHARYNGEAL SWAB	3
BVY7A2	PCVPA	2018	vacc'd 2-7 yrs				CARRIAGE	NASOPHARYNGEAL SWAB	23F
BVX1QM	PCVPA	2016	adult				CARRIAGE	NASOPHARYNGEAL SWAB	19F
BVY8HM	PCVPA	2018	vacc'd 2-7 yrs				CARRIAGE	NASOPHARYNGEAL SWAB	6A
BVY6Q7	PCVPA	2018	unvacc'd 5-10yrs				CARRIAGE	NASOPHARYNGEAL SWAB	19F
BVY6Q5	PCVPA	2018	unvacc'd 5-10yrs				CARRIAGE	NASOPHARYNGEAL SWAB	3
BVY8K1	PCVPA	2018	unvacc'd 5-10yrs				CARRIAGE	NASOPHARYNGEAL SWAB	6A
BVY4U1	PCVPA	2018	vacc'd 2-7 yrs				CARRIAGE	NASOPHARYNGEAL SWAB	9V
BVY6V9	PCVPA	2017	vacc'd 2-7 yrs				CARRIAGE	NASOPHARYNGEAL SWAB	6A
BVY4SV	PCVPA	2017	vacc'd 2-7 yrs				CARRIAGE	NASOPHARYNGEAL SWAB	3
BVX3UI	PCVPA	2018	adult				CARRIAGE	NASOPHARYNGEAL SWAB	3
BVX1AW	PCVPA	2016	adult				CARRIAGE	NASOPHARYNGEAL SWAB	3
BVX3A9	PCVPA	2018	adult				CARRIAGE	NASOPHARYNGEAL SWAB	3
BVY5NM	PCVPA	2017	vacc'd 2-7 yrs				CARRIAGE	NASOPHARYNGEAL SWAB	9V
BVX3UJ	PCVPA	2018	adult				CARRIAGE	NASOPHARYNGEAL SWAB	3
BVX3CD	PCVPA	2017	adult				CARRIAGE	NASOPHARYNGEAL SWAB	4
BVY86Q	PCVPA	2018	vacc'd 2-7 yrs				CARRIAGE	NASOPHARYNGEAL SWAB	23F
BVY86D	PCVPA	2018	vacc'd 2-7 yrs				CARRIAGE	NASOPHARYNGEAL SWAB	19F
BVX1PV	PCVPA	2016	adult				CARRIAGE	NASOPHARYNGEAL SWAB	3
BVY8AZ	PCVPA	2018	vacc'd 2-7 yrs				CARRIAGE	NASOPHARYNGEAL SWAB	14
BVY870	PCVPA	2018	vacc'd 2-7 yrs				CARRIAGE	NASOPHARYNGEAL SWAB	23F
BVY891	PCVPA	2018	vacc'd 2-7 yrs				CARRIAGE	NASOPHARYNGEAL SWAB	4
BVY89B	PCVPA	2018	vacc'd 2-7 yrs				CARRIAGE	NASOPHARYNGEAL SWAB	14
BVX3SV	PCVPA	2018	adult				CARRIAGE	NASOPHARYNGEAL SWAB	3
BVY80D	PCVPA	2018	unvacc'd 5-10yrs				CARRIAGE	NASOPHARYNGEAL SWAB	19F
BVX3V3	PCVPA	2018	adult				CARRIAGE	NASOPHARYNGEAL SWAB	19A
BVY87Y	PCVPA	2018	vacc'd 2-7 yrs				CARRIAGE	NASOPHARYNGEAL SWAB	6A
BVY8H0	PCVPA	2018	vacc'd 2-7 yrs				CARRIAGE	NASOPHARYNGEAL SWAB	23F
BVY86S	PCVPA	2018	vacc'd 2-7 yrs				CARRIAGE	NASOPHARYNGEAL SWAB	23F
BVY8H5	PCVPA	2018	vacc'd 2-7 yrs				CARRIAGE	NASOPHARYNGEAL SWAB	4
BVY6Q0	PCVPA	2018	unvacc'd 5-10yrs				CARRIAGE	NASOPHARYNGEAL SWAB	18C
BVX166	PCVPA	2015	adult				CARRIAGE	NASOPHARYNGEAL SWAB	19A
BVY7VP	PCVPA	2018	vacc'd 2-7 yrs				CARRIAGE	NASOPHARYNGEAL SWAB	19F
BVX3UF	PCVPA	2018	adult				CARRIAGE	NASOPHARYNGEAL SWAB	19F
BVY804	PCVPA	2018	vacc'd 2-7 yrs				CARRIAGE	NASOPHARYNGEAL SWAB	6A
BVY803	PCVPA	2018	vacc'd 2-7 yrs				CARRIAGE	NASOPHARYNGEAL SWAB	6A
BVY8JV	PCVPA	2018	unvacc'd 5-10yrs				CARRIAGE	NASOPHARYNGEAL SWAB	14
BVY801	PCVPA	2018	vacc'd 2-7 yrs				CARRIAGE	NASOPHARYNGEAL SWAB	6A
BVY88R	PCVPA	2018	vacc'd 2-7 yrs				CARRIAGE	NASOPHARYNGEAL SWAB	9V
BVY52I	PCVPA	2018	vacc'd 2-7 yrs				CARRIAGE	NASOPHARYNGEAL SWAB	19F
BVY8HG	PCVPA	2018	vacc'd 2-7 yrs				CARRIAGE	NASOPHARYNGEAL SWAB	9V
BVX3TA	PCVPA	2018	adult				CARRIAGE	NASOPHARYNGEAL SWAB	3
BVY52F	PCVPA	2018	vacc'd 2-7 yrs				CARRIAGE	NASOPHARYNGEAL SWAB	19F
BVY5RZ	PCVPA	2017	vacc'd 2-7 yrs				CARRIAGE	NASOPHARYNGEAL SWAB	3
BVY6TX	PCVPA	2017	vacc'd 2-7 yrs				CARRIAGE	NASOPHARYNGEAL SWAB	3
BVY6V4	PCVPA	2017	vacc'd 2-7 yrs				CARRIAGE	NASOPHARYNGEAL SWAB	19A
BVY6XG	PCVPA	2017	vacc'd 2-7 yrs				CARRIAGE	NASOPHARYNGEAL SWAB	18C
BVY76T	PCVPA	2017	vacc'd 2-7 yrs				CARRIAGE	NASOPHARYNGEAL SWAB	19F
BVY74L_2	PCVPA	2017	vacc'd 2-7 yrs				CARRIAGE	NASOPHARYNGEAL SWAB	19F
BVY6VK	PCVPA	2017	vacc'd 2-7 yrs				CARRIAGE	NASOPHARYNGEAL SWAB	19F
BVY5RN	PCVPA	2017	vacc'd 2-7 yrs				CARRIAGE	NASOPHARYNGEAL SWAB	3
BVY5P2	PCVPA	2017	vacc'd 2-7 yrs				CARRIAGE	NASOPHARYNGEAL SWAB	14
BVY76R	PCVPA	2017	vacc'd 2-7 yrs				CARRIAGE	NASOPHARYNGEAL SWAB	3
BVY64X_1	PCVPA	2017	vacc'd 2-7 yrs				CARRIAGE	NASOPHARYNGEAL SWAB	3
BVY6V2	PCVPA	2017	vacc'd 2-7 yrs				CARRIAGE	NASOPHARYNGEAL SWAB	19A
BVY6Z0	PCVPA	2017	vacc'd 2-7 yrs				CARRIAGE	NASOPHARYNGEAL SWAB	14
BVY6XH	PCVPA	2017	vacc'd 2-7 yrs				CARRIAGE	NASOPHARYNGEAL SWAB	19F
BVY5RD	PCVPA	2017	vacc'd 2-7 yrs				CARRIAGE	NASOPHARYNGEAL SWAB	3
BVY6ZE	PCVPA	2017	vacc'd 2-7 yrs				CARRIAGE	NASOPHARYNGEAL SWAB	14
BVY5S2	PCVPA	2017	vacc'd 2-7 yrs				CARRIAGE	NASOPHARYNGEAL SWAB	23F
BVY75N	PCVPA	2017	vacc'd 2-7 yrs				CARRIAGE	NASOPHARYNGEAL SWAB	14
BVY64H	PCVPA	2017	vacc'd 2-7 yrs				CARRIAGE	NASOPHARYNGEAL SWAB	14
BVY767_2	PCVPA	2017	vacc'd 2-7 yrs				CARRIAGE	NASOPHARYNGEAL SWAB	9V
BVY6ZA	PCVPA	2017	vacc'd 2-7 yrs				CARRIAGE	NASOPHARYNGEAL SWAB	6A
BVY6PR	PCVPA	2017	vacc'd 2-7 yrs				CARRIAGE	NASOPHARYNGEAL SWAB	3
BVY741_2	PCVPA	2017	vacc'd 2-7 yrs				CARRIAGE	NASOPHARYNGEAL SWAB	19A
BVY6NI	PCVPA	2017	vacc'd 2-7 yrs				CARRIAGE	NASOPHARYNGEAL SWAB	19A
BVY4ZM	PCVPA	2017	vacc'd 2-7 yrs				CARRIAGE	NASOPHARYNGEAL SWAB	23F
BVY5S5	PCVPA	2017	vacc'd 2-7 yrs				CARRIAGE	NASOPHARYNGEAL SWAB	3
BVY5P5	PCVPA	2017	vacc'd 2-7 yrs				CARRIAGE	NASOPHARYNGEAL SWAB	19F
BVY4YX	PCVPA	2017	vacc'd 2-7 yrs				CARRIAGE	NASOPHARYNGEAL SWAB	3
BVY6N3	PCVPA	2017	vacc'd 2-7 yrs				CARRIAGE	NASOPHARYNGEAL SWAB	3
BVY5QW	PCVPA	2017	vacc'd 2-7 yrs				CARRIAGE	NASOPHARYNGEAL SWAB	14
BVY54I	PCVPA	2017	vacc'd 2-7 yrs				CARRIAGE	NASOPHARYNGEAL SWAB	19F
BVY5RI	PCVPA	2017	vacc'd 2-7 yrs				CARRIAGE	NASOPHARYNGEAL SWAB	19A
BVY4YV	PCVPA	2017	vacc'd 2-7 yrs				CARRIAGE	NASOPHARYNGEAL SWAB	3
BVY5PQ	PCVPA	2017	vacc'd 2-7 yrs				CARRIAGE	NASOPHARYNGEAL SWAB	19F
BVY4YH	PCVPA	2017	vacc'd 2-7 yrs				CARRIAGE	NASOPHARYNGEAL SWAB	6B
BVY4Z1	PCVPA	2017	vacc'd 2-7 yrs				CARRIAGE	NASOPHARYNGEAL SWAB	3
BVY6TY	PCVPA	2017	vacc'd 2-7 yrs				CARRIAGE	NASOPHARYNGEAL SWAB	6A
BVY6TS	PCVPA	2017	vacc'd 2-7 yrs				CARRIAGE	NASOPHARYNGEAL SWAB	3
BVY554	PCVPA	2017	unvacc'd 5-10yrs				CARRIAGE	NASOPHARYNGEAL SWAB	6B
BVY4ZB	PCVPA	2017	vacc'd 2-7 yrs				CARRIAGE	NASOPHARYNGEAL SWAB	19F
BVY72H	PCVPA	2017	vacc'd 2-7 yrs				CARRIAGE	NASOPHARYNGEAL SWAB	4
BVY4VT	PCVPA	2017	unvacc'd 5-10yrs				CARRIAGE	NASOPHARYNGEAL SWAB	6B
BVX3N0	PCVPA	2017	adult				CARRIAGE	NASOPHARYNGEAL SWAB	3
BVY58M	PCVPA	2017	vacc'd 2-7 yrs				CARRIAGE	NASOPHARYNGEAL SWAB	6A
BVY7GP	PCVPA	2017	vacc'd 2-7 yrs				CARRIAGE	NASOPHARYNGEAL SWAB	4
BVY5FW	PCVPA	2017	unvacc'd 5-10yrs				CARRIAGE	NASOPHARYNGEAL SWAB	23F
BVY5EA	PCVPA	2017	vacc'd 2-7 yrs				CARRIAGE	NASOPHARYNGEAL SWAB	19F
BVY7EF	PCVPA	2017	vacc'd 2-7 yrs				CARRIAGE	NASOPHARYNGEAL SWAB	6A
BVY7DH	PCVPA	2017	vacc'd 2-7 yrs				CARRIAGE	NASOPHARYNGEAL SWAB	6A
BVY3AJ	PCVPA	2017	vacc'd 2-7 yrs				CARRIAGE	NASOPHARYNGEAL SWAB	19F
BVX19X	PCVPA	2015	adult				CARRIAGE	NASOPHARYNGEAL SWAB	3
BVX13S	PCVPA	2015	adult				CARRIAGE	NASOPHARYNGEAL SWAB	3
BVY6YR	PCVPA	2017	vacc'd 2-7 yrs				CARRIAGE	NASOPHARYNGEAL SWAB	6A
BVY7DG	PCVPA	2017	vacc'd 2-7 yrs				CARRIAGE	NASOPHARYNGEAL SWAB	6A
BVX194	PCVPA	2016	adult				CARRIAGE	NASOPHARYNGEAL SWAB	3
BVX1RB	PCVPA	2016	adult				CARRIAGE	NASOPHARYNGEAL SWAB	23F
BVY5U1	PCVPA	2017	vacc'd 2-7 yrs				CARRIAGE	NASOPHARYNGEAL SWAB	19A
BVY5H6	PCVPA	2017	vacc'd 2-7 yrs				CARRIAGE	NASOPHARYNGEAL SWAB	18C
BVY581	PCVPA	2017	vacc'd 2-7 yrs				CARRIAGE	NASOPHARYNGEAL SWAB	19F
BVY5SS	PCVPA	2017	vacc'd 2-7 yrs				CARRIAGE	NASOPHARYNGEAL SWAB	19F
BVY2CI	PCVPA	2016	unvacc'd 5-10yrs				CARRIAGE	NASOPHARYNGEAL SWAB	6A
BVY7G1	PCVPA	2017	vacc'd 2-7 yrs				CARRIAGE	NASOPHARYNGEAL SWAB	3
BVY3CF	PCVPA	2016	vacc'd 2-7 yrs				CARRIAGE	NASOPHARYNGEAL SWAB	6A
BVY5AT	PCVPA	2017	vacc'd 2-7 yrs				CARRIAGE	NASOPHARYNGEAL SWAB	6A
BVX19I	PCVPA	2015	adult				CARRIAGE	NASOPHARYNGEAL SWAB	6B
BVY7E0	PCVPA	2017	vacc'd 2-7 yrs				CARRIAGE	NASOPHARYNGEAL SWAB	23F
BVX1QY	PCVPA	2016	adult				CARRIAGE	NASOPHARYNGEAL SWAB	3
BVY745	PCVPA	2017	vacc'd 2-7 yrs				CARRIAGE	NASOPHARYNGEAL SWAB	19F
BVX1Q0	PCVPA	2016	adult				CARRIAGE	NASOPHARYNGEAL SWAB	3
BVX1RE	PCVPA	2016	adult				CARRIAGE	NASOPHARYNGEAL SWAB	3
BVX1QT	PCVPA	2016	adult				CARRIAGE	NASOPHARYNGEAL SWAB	19F
BVX1QG	PCVPA	2016	adult				CARRIAGE	NASOPHARYNGEAL SWAB	3
BVX19M	PCVPA	2015	adult				CARRIAGE	NASOPHARYNGEAL SWAB	19F
BVY4XL	PCVPA	2017	vacc'd 2-7 yrs				CARRIAGE	NASOPHARYNGEAL SWAB	3
BVX1RG	PCVPA	2016	adult				CARRIAGE	NASOPHARYNGEAL SWAB	19A
BVX1PR	PCVPA	2016	adult				CARRIAGE	NASOPHARYNGEAL SWAB	9V
BVX1PW	PCVPA	2016	adult				CARRIAGE	NASOPHARYNGEAL SWAB	6A
BVX1QR	PCVPA	2016	adult				CARRIAGE	NASOPHARYNGEAL SWAB	6B
BVY5TK	PCVPA	2017	vacc'd 2-7 yrs				CARRIAGE	NASOPHARYNGEAL SWAB	19F
BVX1RL	PCVPA	2016	adult				CARRIAGE	NASOPHARYNGEAL SWAB	4
BVX14U	PCVPA	2015	adult				CARRIAGE	NASOPHARYNGEAL SWAB	6A
BVX159	PCVPA	2015	adult				CARRIAGE	NASOPHARYNGEAL SWAB	3
BVX1BK	PCVPA	2016	adult				CARRIAGE	NASOPHARYNGEAL SWAB	3
BVX15W	PCVPA	2015	adult				CARRIAGE	NASOPHARYNGEAL SWAB	19F
BVY64L	PCVPA	2017	vacc'd 2-7 yrs				CARRIAGE	NASOPHARYNGEAL SWAB	3
BVY73I	PCVPA	2017	vacc'd 2-7 yrs				CARRIAGE	NASOPHARYNGEAL SWAB	3
BVY51H	PCVPA	2017	vacc'd 2-7 yrs				CARRIAGE	NASOPHARYNGEAL SWAB	6A
BVY7H8	PCVPA	2018	vacc'd 2-7 yrs				CARRIAGE	NASOPHARYNGEAL SWAB	23F
BVY51G	PCVPA	2017	vacc'd 2-7 yrs				CARRIAGE	NASOPHARYNGEAL SWAB	6A
BVY7EJ	PCVPA	2017	vacc'd 2-7 yrs				CARRIAGE	NASOPHARYNGEAL SWAB	3
BVY7DW	PCVPA	2017	vacc'd 2-7 yrs				CARRIAGE	NASOPHARYNGEAL SWAB	23F
BVX1AC	PCVPA	2015	adult				CARRIAGE	NASOPHARYNGEAL SWAB	1
BVX3NP	PCVPA	2018	adult				CARRIAGE	NASOPHARYNGEAL SWAB	23F
BVY511	PCVPA	2018	vacc'd 2-7 yrs				CARRIAGE	NASOPHARYNGEAL SWAB	19F
BVY7H0	PCVPA	2018	vacc'd 2-7 yrs				CARRIAGE	NASOPHARYNGEAL SWAB	19F
BVY51N	PCVPA	2017	vacc'd 2-7 yrs				CARRIAGE	NASOPHARYNGEAL SWAB	19F
BVY5LT	PCVPA	2018	vacc'd 2-7 yrs				CARRIAGE	NASOPHARYNGEAL SWAB	14
BVY63Q	PCVPA	2018	vacc'd 2-7 yrs				CARRIAGE	NASOPHARYNGEAL SWAB	19F
BVY6ZH	PCVPA	2018	unvacc'd 5-10yrs				CARRIAGE	NASOPHARYNGEAL SWAB	1
BVY7I1	PCVPA	2018	vacc'd 2-7 yrs				CARRIAGE	NASOPHARYNGEAL SWAB	23F
BVY7IQ	PCVPA	2018	vacc'd 2-7 yrs				CARRIAGE	NASOPHARYNGEAL SWAB	5
BVY520	PCVPA	2018	vacc'd 2-7 yrs				CARRIAGE	NASOPHARYNGEAL SWAB	6A
BVY6ZM	PCVPA	2018	unvacc'd 5-10yrs				CARRIAGE	NASOPHARYNGEAL SWAB	4
BVX3QC	PCVPA	2018	adult				CARRIAGE	NASOPHARYNGEAL SWAB	6B
BVY713	PCVPA	2018	unvacc'd 5-10yrs				CARRIAGE	NASOPHARYNGEAL SWAB	3
BVY7KR	PCVPA	2018	unvacc'd 5-10yrs				CARRIAGE	NASOPHARYNGEAL SWAB	5
BVY8H8	PCVPA	2018	vacc'd 2-7 yrs				CARRIAGE	NASOPHARYNGEAL SWAB	19F
BVX3NV	PCVPA	2018	adult				CARRIAGE	NASOPHARYNGEAL SWAB	18C
BVX3SM	PCVPA	2018	adult				CARRIAGE	NASOPHARYNGEAL SWAB	4
BVX3NM	PCVPA	2018	adult				CARRIAGE	NASOPHARYNGEAL SWAB	9V
BVY7KK	PCVPA	2018	vacc'd 2-7 yrs				CARRIAGE	NASOPHARYNGEAL SWAB	9V
BVY4TP	PCVPA	2018	vacc'd 2-7 yrs				CARRIAGE	NASOPHARYNGEAL SWAB	18C
BVY63I	PCVPA	2018	vacc'd 2-7 yrs				CARRIAGE	NASOPHARYNGEAL SWAB	19F
BVY6S7	PCVPA	2018	unvacc'd 5-10yrs				CARRIAGE	NASOPHARYNGEAL SWAB	4
BVX3SJ	PCVPA	2018	adult				CARRIAGE	NASOPHARYNGEAL SWAB	19A
BVY7H6	PCVPA	2018	vacc'd 2-7 yrs				CARRIAGE	NASOPHARYNGEAL SWAB	9V
BVY704	PCVPA	2018	unvacc'd 5-10yrs				CARRIAGE	NASOPHARYNGEAL SWAB	23F
BVY7F1	PCVPA	2018	unvacc'd 5-10yrs				CARRIAGE	NASOPHARYNGEAL SWAB	3
BVY7KT	PCVPA	2018	vacc'd 2-7 yrs				CARRIAGE	NASOPHARYNGEAL SWAB	23F
BVY7KS	PCVPA	2018	unvacc'd 5-10yrs				CARRIAGE	NASOPHARYNGEAL SWAB	5
BVY70S	PCVPA	2018	unvacc'd 5-10yrs				CARRIAGE	NASOPHARYNGEAL SWAB	3
BVY8B8	PCVPA	2019	vacc'd 2-7 yrs				CARRIAGE	NASOPHARYNGEAL SWAB	19F
BVY8AE	PCVPA	2019	vacc'd 2-7 yrs				CARRIAGE	NASOPHARYNGEAL SWAB	19F
BVY8BC	PCVPA	2019	vacc'd 2-7 yrs				CARRIAGE	NASOPHARYNGEAL SWAB	6A
BVY89L	PCVPA	2019	vacc'd 2-7 yrs				CARRIAGE	NASOPHARYNGEAL SWAB	6B
BVY8WE	PCVPA	2018	vacc'd 2-7 yrs				CARRIAGE	NASOPHARYNGEAL SWAB	9V
BVY8NG	PCVPA	2018	vacc'd 2-7 yrs				CARRIAGE	NASOPHARYNGEAL SWAB	19F
BVY8CJ	PCVPA	2018	vacc'd 2-7 yrs				CARRIAGE	NASOPHARYNGEAL SWAB	23F
BVY8VV	PCVPA	2018	vacc'd 2-7 yrs				CARRIAGE	NASOPHARYNGEAL SWAB	14
BVY8EU	PCVPA	2018	vacc'd 2-7 yrs				CARRIAGE	NASOPHARYNGEAL SWAB	23F
BVY8X3	PCVPA	2018	vacc'd 2-7 yrs				CARRIAGE	NASOPHARYNGEAL SWAB	6A
BVY8DE	PCVPA	2018	vacc'd 2-7 yrs				CARRIAGE	NASOPHARYNGEAL SWAB	19A
BVY8EL	PCVPA	2018	vacc'd 2-7 yrs				CARRIAGE	NASOPHARYNGEAL SWAB	9V
BVY8ES	PCVPA	2018	vacc'd 2-7 yrs				CARRIAGE	NASOPHARYNGEAL SWAB	6A
BVY8DC	PCVPA	2018	vacc'd 2-7 yrs				CARRIAGE	NASOPHARYNGEAL SWAB	19A
BVY8NY	PCVPA	2018	vacc'd 2-7 yrs				CARRIAGE	NASOPHARYNGEAL SWAB	3
BVY8DJ	PCVPA	2018	vacc'd 2-7 yrs				CARRIAGE	NASOPHARYNGEAL SWAB	6A
BVY8V2	PCVPA	2018	vacc'd 2-7 yrs				CARRIAGE	NASOPHARYNGEAL SWAB	14
BVY8NV	PCVPA	2018	vacc'd 2-7 yrs				CARRIAGE	NASOPHARYNGEAL SWAB	3
BVY8CD	PCVPA	2018	vacc'd 2-7 yrs				CARRIAGE	NASOPHARYNGEAL SWAB	6B
BVY8VB	PCVPA	2018	vacc'd 2-7 yrs				CARRIAGE	NASOPHARYNGEAL SWAB	3
BVY8XG	PCVPA	2018	vacc'd 2-7 yrs				CARRIAGE	NASOPHARYNGEAL SWAB	3
BVY8NL	PCVPA	2018	vacc'd 2-7 yrs				CARRIAGE	NASOPHARYNGEAL SWAB	19F
BVY8RV	PCVPA	2018	vacc'd 2-7 yrs				CARRIAGE	NASOPHARYNGEAL SWAB	3
BVY8RM	PCVPA	2018	vacc'd 2-7 yrs				CARRIAGE	NASOPHARYNGEAL SWAB	19F
BVY8KW	PCVPA	2018	vacc'd 2-7 yrs				CARRIAGE	NASOPHARYNGEAL SWAB	19F
BVY8KS	PCVPA	2018	vacc'd 2-7 yrs				CARRIAGE	NASOPHARYNGEAL SWAB	19F
BVY7QD	PCVPA	2018	vacc'd 2-7 yrs				CARRIAGE	NASOPHARYNGEAL SWAB	3
BVY8TB	PCVPA	2018	vacc'd 2-7 yrs				CARRIAGE	NASOPHARYNGEAL SWAB	19F
BVY8KT	PCVPA	2018	vacc'd 2-7 yrs				CARRIAGE	NASOPHARYNGEAL SWAB	19F
BVY8T8	PCVPA	2018	vacc'd 2-7 yrs				CARRIAGE	NASOPHARYNGEAL SWAB	19F
BVY8MT	PCVPA	2018	vacc'd 2-7 yrs				CARRIAGE	NASOPHARYNGEAL SWAB	14
BVY8W0	PCVPA	2018	vacc'd 2-7 yrs				CARRIAGE	NASOPHARYNGEAL SWAB	23F
BVY8RL	PCVPA	2018	vacc'd 2-7 yrs				CARRIAGE	NASOPHARYNGEAL SWAB	19A
BVY8RZ	PCVPA	2018	vacc'd 2-7 yrs				CARRIAGE	NASOPHARYNGEAL SWAB	19F
BVY8QH	PCVPA	2018	vacc'd 2-7 yrs				CARRIAGE	NASOPHARYNGEAL SWAB	19F
BVY8LZ	PCVPA	2018	vacc'd 2-7 yrs				CARRIAGE	NASOPHARYNGEAL SWAB	19F
BVY8QU	PCVPA	2018	vacc'd 2-7 yrs				CARRIAGE	NASOPHARYNGEAL SWAB	9V
BVY8SE	PCVPA	2018	vacc'd 2-7 yrs				CARRIAGE	NASOPHARYNGEAL SWAB	19F
BVY8R0	PCVPA	2018	vacc'd 2-7 yrs				CARRIAGE	NASOPHARYNGEAL SWAB	14
BVY7VB	PCVPA	2019	vacc'd 2-7 yrs				CARRIAGE	NASOPHARYNGEAL SWAB	4
BVY8Z3	PCVPA	2018	unvacc'd 5-10yrs				CARRIAGE	NASOPHARYNGEAL SWAB	3
BVY8E0	PCVPA	2018	vacc'd 2-7 yrs				CARRIAGE	NASOPHARYNGEAL SWAB	6A
BVY8DW	PCVPA	2018	vacc'd 2-7 yrs				CARRIAGE	NASOPHARYNGEAL SWAB	6A
BVY8E4	PCVPA	2018	vacc'd 2-7 yrs				CARRIAGE	NASOPHARYNGEAL SWAB	14
BVY7T1	PCVPA	2018	vacc'd 2-7 yrs				CARRIAGE	NASOPHARYNGEAL SWAB	19F
BVY94M	PCVPA	2018	vacc'd 2-7 yrs				CARRIAGE	NASOPHARYNGEAL SWAB	9V
BVY8QT	PCVPA	2018	vacc'd 2-7 yrs				CARRIAGE	NASOPHARYNGEAL SWAB	9V
BVY8LN	PCVPA	2018	vacc'd 2-7 yrs				CARRIAGE	NASOPHARYNGEAL SWAB	19F
BVY8SI	PCVPA	2018	vacc'd 2-7 yrs				CARRIAGE	NASOPHARYNGEAL SWAB	14
BVY962	PCVPA	2018	unvacc'd 5-10yrs				CARRIAGE	NASOPHARYNGEAL SWAB	6A
BVY8U9	PCVPA	2018	vacc'd 2-7 yrs				CARRIAGE	NASOPHARYNGEAL SWAB	23F
BVY7SD	PCVPA	2018	vacc'd 2-7 yrs				CARRIAGE	NASOPHARYNGEAL SWAB	19A
BVY8YP	PCVPA	2018	vacc'd 2-7 yrs				CARRIAGE	NASOPHARYNGEAL SWAB	18C
BVY96E	PCVPA	2018	vacc'd 2-7 yrs				CARRIAGE	NASOPHARYNGEAL SWAB	23F
BVY7SS	PCVPA	2018	vacc'd 2-7 yrs				CARRIAGE	NASOPHARYNGEAL SWAB	19F
BVY95T	PCVPA	2018	unvacc'd 5-10yrs				CARRIAGE	NASOPHARYNGEAL SWAB	18C
BVY8YJ	PCVPA	2018	unvacc'd 5-10yrs				CARRIAGE	NASOPHARYNGEAL SWAB	19F
BVY9C7	PCVPA	2018	unvacc'd 5-10yrs				CARRIAGE	NASOPHARYNGEAL SWAB	19A
BVY8YM	PCVPA	2018	unvacc'd 5-10yrs				CARRIAGE	NASOPHARYNGEAL SWAB	23F
BVY97K	PCVPA	2018	unvacc'd 5-10yrs				CARRIAGE	NASOPHARYNGEAL SWAB	4
BVY91I	PCVPA	2018	unvacc'd 5-10yrs				CARRIAGE	NASOPHARYNGEAL SWAB	14
BVY91D	PCVPA	2018	vacc'd 2-7 yrs				CARRIAGE	NASOPHARYNGEAL SWAB	3
BVY99F	PCVPA	2018	unvacc'd 5-10yrs				CARRIAGE	NASOPHARYNGEAL SWAB	14
BVY9BY	PCVPA	2018	unvacc'd 5-10yrs				CARRIAGE	NASOPHARYNGEAL SWAB	6A
BVY8YS	PCVPA	2018	unvacc'd 5-10yrs				CARRIAGE	NASOPHARYNGEAL SWAB	3
BVY9B7	PCVPA	2018	unvacc'd 5-10yrs				CARRIAGE	NASOPHARYNGEAL SWAB	19F
BVY95U	PCVPA	2018	unvacc'd 5-10yrs				CARRIAGE	NASOPHARYNGEAL SWAB	19F
BVY99N	PCVPA	2018	unvacc'd 5-10yrs				CARRIAGE	NASOPHARYNGEAL SWAB	9V
BVY98J	PCVPA	2018	unvacc'd 5-10yrs				CARRIAGE	NASOPHARYNGEAL SWAB	19A
BVY979	PCVPA	2018	vacc'd 2-7 yrs				CARRIAGE	NASOPHARYNGEAL SWAB	3
BVY9JN	PCVPA	2019	vacc'd 2-7 yrs				CARRIAGE	NASOPHARYNGEAL SWAB	19A
BVY9HV	PCVPA	2019	unvacc'd 5-10yrs				CARRIAGE	NASOPHARYNGEAL SWAB	19F
BVY9C1	PCVPA	2018	unvacc'd 5-10yrs				CARRIAGE	NASOPHARYNGEAL SWAB	6A
BVY91H	PCVPA	2018	vacc'd 2-7 yrs				CARRIAGE	NASOPHARYNGEAL SWAB	3
BVY98T	PCVPA	2018	vacc'd 2-7 yrs				CARRIAGE	NASOPHARYNGEAL SWAB	19F
BVY8YN	PCVPA	2018	unvacc'd 5-10yrs				CARRIAGE	NASOPHARYNGEAL SWAB	23F
BVY8YU	PCVPA	2018	vacc'd 2-7 yrs				CARRIAGE	NASOPHARYNGEAL SWAB	19F
BVY98A	PCVPA	2018	unvacc'd 5-10yrs				CARRIAGE	NASOPHARYNGEAL SWAB	4
BVY7NX	PCVPA	2019	vacc'd 2-7 yrs				CARRIAGE	NASOPHARYNGEAL SWAB	18C
BVY9G7	PCVPA	2019	vacc'd 2-7 yrs				CARRIAGE	NASOPHARYNGEAL SWAB	19F
BVY9DC	PCVPA	2019	vacc'd 2-7 yrs				CARRIAGE	NASOPHARYNGEAL SWAB	9V
BVY974	PCVPA	2018	unvacc'd 5-10yrs				CARRIAGE	NASOPHARYNGEAL SWAB	1
BVY9XQ	PCVPA	2019	vacc'd 2-7 yrs				CARRIAGE	NASOPHARYNGEAL SWAB	3
BVY85I	PCVPA	2019	vacc'd 2-7 yrs				CARRIAGE	NASOPHARYNGEAL SWAB	19A
BVY9WQ	PCVPA	2019	vacc'd 2-7 yrs				CARRIAGE	NASOPHARYNGEAL SWAB	19F
BVY9W8	PCVPA	2019	vacc'd 2-7 yrs				CARRIAGE	NASOPHARYNGEAL SWAB	6A
BVY940	PCVPA	2019	vacc'd 2-7 yrs				CARRIAGE	NASOPHARYNGEAL SWAB	19A
BVY7BT	PCVPA	2019	vacc'd 2-7 yrs				CARRIAGE	NASOPHARYNGEAL SWAB	19A
BVY9CG	PCVPA	2019	vacc'd 2-7 yrs				CARRIAGE	NASOPHARYNGEAL SWAB	19F
BVY9EV	PCVPA	2019	vacc'd 2-7 yrs				CARRIAGE	NASOPHARYNGEAL SWAB	18C
BVY9CV	PCVPA	2019	vacc'd 2-7 yrs				CARRIAGE	NASOPHARYNGEAL SWAB	19F
BVY9QU	PCVPA	2019	vacc'd 2-7 yrs				CARRIAGE	NASOPHARYNGEAL SWAB	19F
BVY9W5	PCVPA	2019	vacc'd 2-7 yrs				CARRIAGE	NASOPHARYNGEAL SWAB	23F
BVY9GF	PCVPA	2019	vacc'd 2-7 yrs				CARRIAGE	NASOPHARYNGEAL SWAB	14
BVY7NP	PCVPA	2019	vacc'd 2-7 yrs				CARRIAGE	NASOPHARYNGEAL SWAB	6A
BVY9TB	PCVPA	2019	vacc'd 2-7 yrs				CARRIAGE	NASOPHARYNGEAL SWAB	14
BVY9YX	PCVPA	2019	vacc'd 2-7 yrs				CARRIAGE	NASOPHARYNGEAL SWAB	3
BVY9Z8	PCVPA	2019	vacc'd 2-7 yrs				CARRIAGE	NASOPHARYNGEAL SWAB	14
BVY9D0	PCVPA	2019	vacc'd 2-7 yrs				CARRIAGE	NASOPHARYNGEAL SWAB	6A
BVY9Z9	PCVPA	2019	vacc'd 2-7 yrs				CARRIAGE	NASOPHARYNGEAL SWAB	19F
BVY9IC	PCVPA	2019	unvacc'd 5-10yrs				CARRIAGE	NASOPHARYNGEAL SWAB	19F
BVY9YH	PCVPA	2019	vacc'd 2-7 yrs				CARRIAGE	NASOPHARYNGEAL SWAB	6A
BVY9DG	PCVPA	2019	vacc'd 2-7 yrs				CARRIAGE	NASOPHARYNGEAL SWAB	19F
BVY9GA	PCVPA	2019	vacc'd 2-7 yrs				CARRIAGE	NASOPHARYNGEAL SWAB	14
BVY8B9	PCVPA	2019	vacc'd 2-7 yrs				CARRIAGE	NASOPHARYNGEAL SWAB	6A
BVY9VR	PCVPA	2019	vacc'd 2-7 yrs				CARRIAGE	NASOPHARYNGEAL SWAB	19A
BVY9X2	PCVPA	2019	vacc'd 2-7 yrs				CARRIAGE	NASOPHARYNGEAL SWAB	19F
BVY9CF	PCVPA	2019	vacc'd 2-7 yrs				CARRIAGE	NASOPHARYNGEAL SWAB	14
BVY9QI	PCVPA	2019	vacc'd 2-7 yrs				CARRIAGE	NASOPHARYNGEAL SWAB	6B
BVY7C4	PCVPA	2019	vacc'd 2-7 yrs				CARRIAGE	NASOPHARYNGEAL SWAB	19F
BVY9RB	PCVPA	2019	vacc'd 2-7 yrs				CARRIAGE	NASOPHARYNGEAL SWAB	23F
BVY9V1	PCVPA	2019	vacc'd 2-7 yrs				CARRIAGE	NASOPHARYNGEAL SWAB	19F
BVY7TX	PCVPA	2019	vacc'd 2-7 yrs				CARRIAGE	NASOPHARYNGEAL SWAB	4
BVY9VQ	PCVPA	2019	vacc'd 2-7 yrs				CARRIAGE	NASOPHARYNGEAL SWAB	19A
BVY9X1	PCVPA	2019	vacc'd 2-7 yrs				CARRIAGE	NASOPHARYNGEAL SWAB	23F
BVY85N	PCVPA	2019	vacc'd 2-7 yrs				CARRIAGE	NASOPHARYNGEAL SWAB	19F
BVY8BR	PCVPA	2019	vacc'd 2-7 yrs				CARRIAGE	NASOPHARYNGEAL SWAB	19F
BVY7C9	PCVPA	2019	vacc'd 2-7 yrs				CARRIAGE	NASOPHARYNGEAL SWAB	6A
BVY8EC	PCVPA	2018	vacc'd 2-7 yrs				CARRIAGE	NASOPHARYNGEAL SWAB	14
BVY9DH	PCVPA	2019	vacc'd 2-7 yrs				CARRIAGE	NASOPHARYNGEAL SWAB	14
BVY85B	PCVPA	2019	vacc'd 2-7 yrs				CARRIAGE	NASOPHARYNGEAL SWAB	6A
BVY89H	PCVPA	2019	vacc'd 2-7 yrs				CARRIAGE	NASOPHARYNGEAL SWAB	4
BVY9NP	PCVPA	2019	vacc'd 2-7 yrs				CARRIAGE	NASOPHARYNGEAL SWAB	9V
BVY9V7	PCVPA	2019	vacc'd 2-7 yrs				CARRIAGE	NASOPHARYNGEAL SWAB	19F
BVY9NI	PCVPA	2019	vacc'd 2-7 yrs				CARRIAGE	NASOPHARYNGEAL SWAB	6A
BVY9TL	PCVPA	2019	vacc'd 2-7 yrs				CARRIAGE	NASOPHARYNGEAL SWAB	23F
BVY9BD	PCVPA	2018	vacc'd 2-7 yrs				CARRIAGE	NASOPHARYNGEAL SWAB	3
BVY9U3	PCVPA	2019	vacc'd 2-7 yrs				CARRIAGE	NASOPHARYNGEAL SWAB	19F
BVY9JX	PCVPA	2019	unvacc'd 5-10yrs				CARRIAGE	NASOPHARYNGEAL SWAB	19F
BVY9GP	PCVPA	2019	unvacc'd 5-10yrs				CARRIAGE	NASOPHARYNGEAL SWAB	6A
BVY9P0	PCVPA	2019	unvacc'd 5-10yrs				CARRIAGE	NASOPHARYNGEAL SWAB	6A
BVY9UB	PCVPA	2019	vacc'd 2-7 yrs				CARRIAGE	NASOPHARYNGEAL SWAB	6A
BVY9RK	PCVPA	2019	vacc'd 2-7 yrs				CARRIAGE	NASOPHARYNGEAL SWAB	6A
BVY9P7	PCVPA	2019	unvacc'd 5-10yrs				CARRIAGE	NASOPHARYNGEAL SWAB	9V
BVY9QL	PCVPA	2019	vacc'd 2-7 yrs				CARRIAGE	NASOPHARYNGEAL SWAB	14
BVY9M3	PCVPA	2019	unvacc'd 5-10yrs				CARRIAGE	NASOPHARYNGEAL SWAB	6A
BVY9SB	PCVPA	2019	vacc'd 2-7 yrs				CARRIAGE	NASOPHARYNGEAL SWAB	19F
BVY9WN	PCVPA	2019	vacc'd 2-7 yrs				CARRIAGE	NASOPHARYNGEAL SWAB	18C
BVY9WL	PCVPA	2019	vacc'd 2-7 yrs				CARRIAGE	NASOPHARYNGEAL SWAB	14
BVY994	PCVPA	2019	unvacc'd 5-10yrs				CARRIAGE	NASOPHARYNGEAL SWAB	19A
BVY9U8	PCVPA	2019	vacc'd 2-7 yrs				CARRIAGE	NASOPHARYNGEAL SWAB	6A
BVY9NM	PCVPA	2019	unvacc'd 5-10yrs				CARRIAGE	NASOPHARYNGEAL SWAB	3
BVY9LH	PCVPA	2019	unvacc'd 5-10yrs				CARRIAGE	NASOPHARYNGEAL SWAB	3
BVY9LG	PCVPA	2019	unvacc'd 5-10yrs				CARRIAGE	NASOPHARYNGEAL SWAB	23F
BVY9M9	PCVPA	2019	unvacc'd 5-10yrs				CARRIAGE	NASOPHARYNGEAL SWAB	6A
BVY91K	PCVPA	2018	unvacc'd 5-10yrs				CARRIAGE	NASOPHARYNGEAL SWAB	23F
BVY9KC	PCVPA	2019	unvacc'd 5-10yrs				CARRIAGE	NASOPHARYNGEAL SWAB	9V
BVY9JP	PCVPA	2019	vacc'd 2-7 yrs				CARRIAGE	NASOPHARYNGEAL SWAB	9V
BVY9LI	PCVPA	2019	vacc'd 2-7 yrs				CARRIAGE	NASOPHARYNGEAL SWAB	18C
BVY9IX	PCVPA	2019	unvacc'd 5-10yrs				CARRIAGE	NASOPHARYNGEAL SWAB	6A
BVY9ML	PCVPA	2019	vacc'd 2-7 yrs				CARRIAGE	NASOPHARYNGEAL SWAB	23F
BVY9A0	PCVPA	2018	vacc'd 2-7 yrs				CARRIAGE	NASOPHARYNGEAL SWAB	14
BVY9I2	PCVPA	2019	unvacc'd 5-10yrs				CARRIAGE	NASOPHARYNGEAL SWAB	18C
BVY9K5	PCVPA	2019	unvacc'd 5-10yrs				CARRIAGE	NASOPHARYNGEAL SWAB	3
BVY97L	PCVPA	2019	unvacc'd 5-10yrs				CARRIAGE	NASOPHARYNGEAL SWAB	6A
BVY9KX	PCVPA	2019	unvacc'd 5-10yrs				CARRIAGE	NASOPHARYNGEAL SWAB	3
BVY9AE	PCVPA	2018	vacc'd 2-7 yrs				CARRIAGE	NASOPHARYNGEAL SWAB	19F
BVY9MM	PCVPA	2019	vacc'd 2-7 yrs				CARRIAGE	NASOPHARYNGEAL SWAB	3
BVY9MT	PCVPA	2019	unvacc'd 5-10yrs				CARRIAGE	NASOPHARYNGEAL SWAB	4
BVY9AB	PCVPA	2018	unvacc'd 5-10yrs				CARRIAGE	NASOPHARYNGEAL SWAB	6A
BVY9JV	PCVPA	2019	unvacc'd 5-10yrs				CARRIAGE	NASOPHARYNGEAL SWAB	3
BVY12D	PCVPA	2015	unvacc'd 5-10yrs				CARRIAGE	NASOPHARYNGEAL SWAB	7F
BVY16C	PCVPA	2015	vacc'd 2-7 yrs				CARRIAGE	NASOPHARYNGEAL SWAB	7F
BVY1J5	PCVPA	2015	unvacc'd 5-10yrs				CARRIAGE	NASOPHARYNGEAL SWAB	7F
BVY2EP	PCVPA	2016	unvacc'd 5-10yrs				CARRIAGE	NASOPHARYNGEAL SWAB	7F
BVX12D	PCVPA	2015	adult				CARRIAGE	NASOPHARYNGEAL SWAB	7F

## Sheet: Table S2
Table S2:Metadata of global comparsion of wzy sequence and 37CE sequence in serotype 23F isolates
Genome Name	Strain	ST	Country	Sub-region	Year	PCV introduced	wzy	37CE	AMR Mutations	Aquired AMR	In silico penicillin MIC
GPS_GM_1209	94	10607	Gambia	Sub-Saharan Africa	2009	No	seq1	seq2	folA_I100L	tetM	NA
UoS0319	7	36	United Kingdom of Great Britain and Northern Ireland	Western Europe	2007	Yes	seq1	missing	0	None	0.03
2184-98	7	37	United States of America	Northern America	1998	No	seq1	seq2	folA_I100L,folP_aa_insert_57-70	None	4
0767-99	16	81	United States of America	Northern America	1998	No	seq1	seq3	folA_I100L,folP_aa_insert_57-70	cat,mefA,tetM	4
2176-00	7	692	United States of America	Northern America	1999	No	seq1	seq5	folA_I100L,folP_aa_insert_57-70	None	4
UoS3001	7	36	United Kingdom of Great Britain and Northern Ireland	Western Europe	2008	Yes	seq1	missing	0	None	0.03
GPS_ZA_1229	16	6216	South Africa	Sub-Saharan Africa	2010	Yes	seq1	seq3	folA_I100L,folP_aa_insert_57-70	cat,ermB,tetM	4
GPS_US_4210_98_R1	7	37	United States of America	Northern America	1998	No	seq1	seq2	folA_I100L,folP_aa_insert_57-70	mefA	4
GPS_ZA_2552	16	10869	South Africa	Sub-Saharan Africa	2013	Yes	seq1	seq3	folA_I100L,folP_aa_insert_57-70	cat,ermB,tetM	4
0043-99	7	37	United States of America	Northern America	1998	No	seq1	seq2	folA_I100L,folP_aa_insert_57-70	None	4
GPS_PL_2576_08	14	242	Poland	Eastern Europe	2008	No	seq2	seq4	folA_I100L,folP_aa_insert_57-70	ermB,mefA,tetM	4
SAMEA1020852	1	271	China	Eastern Asia	2005	No	seq1	seq3	folA_I100L,folP_aa_insert_57-70	ermB,mefA,tetM	4
SMRU3128	14	10533	Thailand	South-eastern Asia	2010	No	seq2	seq4	folP_aa_insert_57-70	mefA,tetM	4
SAMEA104589938	6	838	Spain	Southern Europe	2008	No	seq1	seq3	folA_I100L,folP_aa_insert_57-70	None	4
SAMN02738034	7	37	United States of America	Northern America	1994	No	missing	seq2	folA_I100L,folP_aa_insert_57-70	None	4
SAMN02738057	7	37	United States of America	Northern America	1994	No	seq1	seq2	folA_I100L,folP_aa_insert_57-70	None	4
SAMN02738061	7	37	United States of America	Northern America	1994	No	seq1	seq2	folA_I100L,folP_aa_insert_57-70	None	4
SAMN02738062	7	ST not assigned	United States of America	Northern America	1994	No	seq1	seq2	folA_I100L,folP_aa_insert_57-70	None	4
SAMN02738086	7	37	United States of America	Northern America	1994	No	seq7	seq2	folA_I100L,folP_aa_insert_57-70	mefA	4
SAMN02738118	7	37	United States of America	Northern America	1994	No	missing	seq2	folA_I100L,folP_aa_insert_57-70	None	4
SAMN02738138	7	37	United States of America	Northern America	1994	No	missing	seq2	folA_I100L,folP_aa_insert_57-70	None	4
SAMN02738148	7	1753	United States of America	Northern America	1994	No	missing	seq2	folA_I100L,folP_aa_insert_57-70	None	4
SAMN02738152	7	37	United States of America	Northern America	1994	No	seq1	seq2	folA_I100L,folP_aa_insert_57-70	None	4
SAMN02738155	7	ST not assigned	United States of America	Northern America	1994	No	seq1	seq2	folA_I100L,folP_aa_insert_57-70	None	4
SAMN02738156	7	37	United States of America	Northern America	1994	No	seq1	seq2	folA_I100L,folP_aa_insert_57-70	None	4
ZA_GPS_SP410	5	172	South Africa	Sub-Saharan Africa	2005	No	seq1	seq1	folA_I100L,folP_aa_insert_57-70	None	2
5762_99	16	81	United States of America	Northern America	1999	No	seq1	seq3	folA_I100L,folP_aa_insert_57-70	cat,mefA,tetM	2
PATH3464	16	81	Peru	Latin America and the Caribbean	2009	No	seq1	seq3	folA_I100L,folP_aa_insert_57-70	cat,tetM	2
PATH2583	16	81	Peru	Latin America and the Caribbean	2007	No	seq1	seq3	folA_I100L,folP_aa_insert_57-70	None	2
UoS4289	7	36	United Kingdom of Great Britain and Northern Ireland	Western Europe	2010	Yes	seq1	missing	0	None	0.03
SAMN10608776	16	13190	Canada	Northern America	2013	Yes	seq1	missing	folA_I100L,folP_aa_insert_57-70,gyrA_S81F,parC_S79F	cat,ermB,tetM	2
1013-99	16	81	United States of America	Northern America	1998	No	seq1	seq3	folA_I100L,folP_aa_insert_57-70	cat,ermB,tetM	2
1026-98	16	81	United States of America	Northern America	1998	No	seq1	seq3	folA_I100L,folP_aa_insert_57-70	cat,mefA,tetM	2
GPS_IL_25503	6	156	Israel	Western Asia	2011	Yes	seq1	missing	folA_I100L,folP_aa_insert_57-70,gyrA_S81F,parC_S79Y	ermB	2
PATH2200	6	156	Peru	Latin America and the Caribbean	2006	No	seq2	seq4	folA_I100L,folP_aa_insert_57-70	None	2
PI0247	16	9905	Senegal	Sub-Saharan Africa	2012	No	seq1	seq3	folA_I100L,folP_aa_insert_57-70	cat,ermB,tetM	2
3136	24	342	United States of America	Northern America	2004	Yes	seq1	missing	folP_aa_insert_57-70	ermB,tetM	0.06
GPS_ZA_836	113	353	South Africa	Sub-Saharan Africa	2007	No	seq1	seq2	folA_I100L,folP_aa_insert_57-70	None	2
GPS_ZA_772	113	353	South Africa	Sub-Saharan Africa	2007	No	seq1	seq2	folA_I100L,folP_aa_insert_57-70	None	2
GPS_ZA_737	5	172	South Africa	Sub-Saharan Africa	2006	No	missing	seq1	folA_I100L,folP_aa_insert_57-70	None	2
GPS_US_5802_01	13	473	United States of America	Northern America	2001	Yes	seq1	seq1	0	mefA	0.5
PATH3572	16	81	Peru	Latin America and the Caribbean	2008	No	seq1	seq3	folA_I100L,folP_aa_insert_57-70	cat,tetM	2
PATH3567	16	81	Peru	Latin America and the Caribbean	2008	No	seq1	seq3	folA_I100L,folP_aa_insert_57-70	cat,tetM	2
ZA_GPS_SP496	16	81	South Africa	Sub-Saharan Africa	2005	No	seq1	seq3	folA_I100L,folP_aa_insert_57-70	cat,tetM	2
ZA_GPS_SP418	5	172	South Africa	Sub-Saharan Africa	2005	No	seq1	seq1	folA_I100L,folP_aa_insert_57-70	None	2
ZA_GPS_SP391	113	353	South Africa	Sub-Saharan Africa	2005	No	seq1	seq2	folA_I100L,folP_aa_insert_57-70	None	2
ZA_GPS_SP270	113	353	South Africa	Sub-Saharan Africa	2005	No	seq1	seq2	folA_I100L,folP_aa_insert_57-70	None	2
PATH3446	16	81	Peru	Latin America and the Caribbean	2008	No	seq1	seq3	folA_I100L,folP_aa_insert_57-70	cat,tetM	2
PATH2736	16	81	Peru	Latin America and the Caribbean	2007	No	seq1	seq3	folA_I100L,folP_aa_insert_57-70	cat,mefA,tetM	2
PATH2538	16	81	Peru	Latin America and the Caribbean	2007	No	seq1	seq3	folA_I100L,folP_aa_insert_57-70	cat,tetM	2
PATH2533	16	81	Peru	Latin America and the Caribbean	2007	No	seq1	seq3	folA_I100L,folP_aa_insert_57-70	cat,tetM	2
GPS_ZA_2164	113	353	South Africa	Sub-Saharan Africa	2008	No	seq1	seq2	folA_I100L,folP_aa_insert_57-70	None	2
GPS_GM_0723	16	81	Ghana	Sub-Saharan Africa	2010	No	seq1	seq3	folA_I100L,folP_aa_insert_57-70	cat,tetM	2
SAMN15562429	5	172	Canada	Northern America	2007	Yes	seq1	seq1	folA_I100L,folP_aa_insert_57-70	mefA	0.5
49470	7	629	United States of America	Northern America	2001	Yes	seq1	seq1	folP_aa_insert_57-70	None	0.06
GPS_US_PATH6471	7	629	Trinidad and Tobago	Latin America and the Caribbean	2013	Yes	seq1	seq1	folP_aa_insert_57-70	None	0.06
GPS_ZA_1576	113	353	South Africa	Sub-Saharan Africa	2008	No	seq1	seq2	folA_I100L,folP_aa_insert_57-70	None	2
GPS_ZA_1872	5	172	South Africa	Sub-Saharan Africa	2010	Yes	seq1	seq1	folA_I100L,folP_aa_insert_57-70	None	2
GPS_PL_807_11	16	81	Poland	Eastern Europe	2011	No	seq1	seq3	folA_I100L,folP_aa_insert_57-70	aph,cat,ermB,tetM	2
GPS_PL_555_09	16	81	Poland	Eastern Europe	2009	No	seq1	seq3	folA_I100L,folP_aa_insert_57-70	cat,ermB,tetM	2
GPS_US_0605_99_R1	16	81	United States of America	Northern America	1998	No	seq1	seq3	folA_I100L,folP_aa_insert_57-70	cat,mefA,tetM	2
GPS_PL_4428_08	16	81	Poland	Eastern Europe	2008	No	seq1	seq3	folA_I100L,folP_aa_insert_57-70	aph,cat,ermB,tetM	2
GPS_PL_4238_08	16	81	Poland	Eastern Europe	2008	No	seq1	seq3	folA_I100L,folP_aa_insert_57-70	cat,ermB,tetM	2
GPS_PL_1444_10	16	81	Poland	Eastern Europe	2010	No	seq1	seq11	folA_I100L,folP_aa_insert_57-70	cat,ermB,tetM	2
GPS_PL_1787_07	16	81	Poland	Eastern Europe	2007	No	seq1	seq3	folA_I100L,folP_aa_insert_57-70	cat,ermB,tetM	2
GPS_US_3163_99_R1	16	81	United States of America	Northern America	1999	No	seq1	missing	folA_I100L,folP_aa_insert_57-70	cat,ermB,tetM	2
GPS_US_2203_00_R1	16	81	United States of America	Northern America	1999	No	seq1	seq3	folA_I100L,folP_aa_insert_57-70	cat,mefA,tetM	2
GPS_PL_5736_12	16	81	Poland	Eastern Europe	2012	No	seq1	seq3	folA_I100L,folP_aa_insert_57-70	cat,ermB,tetM	2
GPS_PL_2656_07	16	81	Poland	Eastern Europe	2007	No	seq1	seq3	folA_I100L,folP_aa_insert_57-70	cat,ermB,tetM	2
GPS_MY_R98	16	83	Malaysia	South-eastern Asia	2000	No	seq1	seq3	folA_I100L,folP_aa_insert_57-70	cat,ermB,tetM	2
GPS_MY_43a	1	271	Malaysia	South-eastern Asia	2006	No	seq1	seq3	folA_I100L,folP_aa_insert_57-70	ermB,mefA,tetM	2
GPS_ZA_carriage_SP1564	5	172	South Africa	Sub-Saharan Africa	2010	Yes	seq1	seq1	folA_I100L,folP_aa_insert_57-70	None	2
GPS_MY_70a	16	3800	Malaysia	South-eastern Asia	2006	No	seq1	seq3	folA_I100L,folP_aa_insert_57-70	cat,mefA,tetM	2
GPS_HK_442	16	81	China	Eastern Asia	2009	No	seq1	seq3	folA_I100L,folP_aa_insert_57-70	mefA,tetM	2
GPS_HK_370	16	81	China	Eastern Asia	2013	No	seq1	seq3	folA_I100L,folP_aa_insert_57-70	ermB,tetM	2
GPS_HK_356	16	81	China	Eastern Asia	2012	No	seq1	seq3	folA_I100L,folP_aa_insert_57-70	cat,ermB,tetM	2
GPS_HK_217	16	81	China	Eastern Asia	1995	No	seq1	seq3	folA_I100L,folP_aa_insert_57-70	cat,mefA,tetM	2
GPS_HK_210	16	81	China	Eastern Asia	2001	No	seq1	seq3	folA_I100L,folP_aa_insert_57-70	cat,mefA,tetM	2
GPS_HK_198	16	81	China	Eastern Asia	1998	No	seq1	seq3	folA_I100L,folP_aa_insert_57-70	cat,mefA,tetM	2
GPS_HK_197	16	81	China	Eastern Asia	1997	No	seq1	seq3	folA_I100L,folP_aa_insert_57-70	cat,mefA,tetM	2
GPS_HK_199	16	81	China	Eastern Asia	1998	No	seq1	seq3	folA_I100L,folP_aa_insert_57-70	cat,mefA,tetM	2
GPS_US_PATH3566_R1	16	81	Peru	Latin America and the Caribbean	2008	No	seq1	seq3	folA_I100L,folP_aa_insert_57-70	cat,tetM	2
GPS_US_PATH3403_R1	16	81	Peru	Latin America and the Caribbean	2008	No	seq1	seq3	folA_I100L,folP_aa_insert_57-70	cat,tetM	2
GPS_US_PATH3391_R1	16	7452	Peru	Latin America and the Caribbean	2008	No	seq1	seq3	folA_I100L,folP_aa_insert_57-70	cat,tetM	2
GPS_US_PATH3201_R1	16	81	Peru	Latin America and the Caribbean	2008	No	seq1	seq3	folA_I100L,folP_aa_insert_57-70	cat,tetM	2
GPS_US_PATH3031_R1	16	81	Peru	Latin America and the Caribbean	2008	No	seq1	seq3	folA_I100L,folP_aa_insert_57-70	cat,mefA,tetM	2
GPS_HK_99	16	81	China	Eastern Asia	2000	No	seq1	seq3	folA_I100L,folP_aa_insert_57-70	cat,mefA,tetM	2
GPS_HK_190	16	81	China	Eastern Asia	1998	No	seq1	seq3	folA_I100L,folP_aa_insert_57-70	cat,ermB,tetM	2
GPS_HK_193	16	81	China	Eastern Asia	1999	No	seq4	seq3	folA_I100L,folP_aa_insert_57-70	cat,mefA,tetM	2
GPS_HK_187	16	12173	China	Eastern Asia	1997	No	seq1	seq3	folA_I100L,folP_aa_insert_57-70	cat,mefA,tetM	2
GPS_HK_165	16	81	China	Eastern Asia	2001	No	seq1	seq3	folA_I100L,folP_aa_insert_57-70	cat,mefA,tetM	2
GPS_HK_98	16	81	China	Eastern Asia	2000	No	seq1	seq3	folA_I100L,folP_aa_insert_57-70	cat,mefA,tetM	2
GPS_HK_96	16	81	China	Eastern Asia	2000	No	seq1	seq3	folA_I100L,folP_aa_insert_57-70	cat,mefA,tetM	2
GPS_HK_97	16	81	China	Eastern Asia	2000	No	seq1	seq3	folA_I100L,folP_aa_insert_57-70	cat,mefA,tetM	2
GPS_HK_95	16	81	China	Eastern Asia	2000	No	seq1	seq3	folA_I100L,folP_aa_insert_57-70	cat,mefA,tetM	2
GPS_HK_94	16	81	China	Eastern Asia	2000	No	seq1	seq3	folA_I100L,folP_aa_insert_57-70	cat,mefA,tetM	2
GPS_HK_93	16	81	China	Eastern Asia	2000	No	seq1	seq3	folA_I100L,folP_aa_insert_57-70	cat,mefA,tetM	2
GPS_HK_90	16	81	China	Eastern Asia	2000	No	seq1	seq3	folA_I100L,folP_aa_insert_57-70	cat,mefA,tetM	2
GPS_HK_86	16	81	China	Eastern Asia	2000	No	seq1	seq3	folA_I100L,folP_aa_insert_57-70	cat,ermB,tetM	2
GPS_HK_88	16	81	China	Eastern Asia	2000	No	seq1	seq3	folA_I100L,folP_aa_insert_57-70	cat,mefA,tetM	2
GPS_HK_87	16	81	China	Eastern Asia	2000	No	seq1	seq3	folA_I100L,folP_aa_insert_57-70	cat,mefA,tetM	2
GPS_HK_89	16	81	China	Eastern Asia	2000	No	seq1	seq3	folA_I100L,folP_aa_insert_57-70	mefA,tetM	2
GPS_HK_85	16	81	China	Eastern Asia	2000	No	seq1	seq3	folA_I100L,folP_aa_insert_57-70	cat,mefA,tetM	2
GPS_US_PATH404	16	81	Egypt	Northern Africa	2001	No	seq1	seq3	folA_I100L,folP_aa_insert_57-70	cat,tetM	2
GPS_US_PATH411	16	81	Egypt	Northern Africa	2002	No	seq1	seq3	folA_I100L,folP_aa_insert_57-70	cat,tetM	2
GPS_US_PATH392	16	81	Egypt	Northern Africa	1999	No	seq1	seq3	folA_I100L,folP_aa_insert_57-70	cat,tetM	2
GPS_US_PATH389	16	81	Egypt	Northern Africa	1999	No	seq1	seq3	folA_I100L,folP_aa_insert_57-70	cat,tetM	2
GPS_IL_11099	16	81	Israel	Western Asia	2009	No	seq1	seq3	folA_I100L,folP_aa_insert_57-70	cat,mefA,tetM	2
GPS_IL_23639	16	81	Israel	Western Asia	2009	No	seq1	seq3	folA_I100L,folP_aa_insert_57-70	cat,mefA,tetM	2
GPS_BR_0434_12	5	338	Brazil	Latin America and the Caribbean	2012	Yes	seq1	seq2	folP_aa_insert_57-70	None	0.25
GPS_BR_0436_12	5	338	Brazil	Latin America and the Caribbean	2012	Yes	seq1	seq2	0	None	0.25
GPS_IL_135522	113	13892	Israel	Western Asia	2007	No	seq1	seq2	folA_I100L,folP_aa_insert_57-70	None	2
GPS_IL_131982	113	11336	Israel	Western Asia	2007	No	seq1	seq2	folA_I100L,folP_aa_insert_57-70	None	2
GPS_BR_0741_09	16	81	Brazil	Latin America and the Caribbean	2009	No	seq1	seq3	folA_I100L,folP_aa_insert_57-70	cat,mefA,tetM	2
GPS_BR_0665_08	16	81	Brazil	Latin America and the Caribbean	2008	No	seq1	seq3	folA_I100L,folP_aa_insert_57-70	cat,mefA,tetM	2
GPS_BY_306	16	81	Belarus	Eastern Europe	2014	No	seq1	seq3	folA_I100L,folP_aa_insert_57-70	cat,tetM	2
GPS_IL_11288	113	11336	Israel	Western Asia	2009	No	seq1	seq2	folA_I100L,folP_aa_insert_57-70	None	2
GPS_IL_11272	16	81	Israel	Western Asia	2009	No	seq1	seq3	folA_I100L,folP_aa_insert_57-70	cat,mefA,tetM	2
GPS_IL_11177	113	11336	Israel	Western Asia	2009	No	seq1	seq2	folA_I100L,folP_aa_insert_57-70	None	2
GPS_IL_10366	113	11336	Israel	Western Asia	2008	No	seq1	seq2	folA_I100L,folP_aa_insert_57-70	None	2
GPS_IL_10135	113	6870	Israel	Western Asia	2007	No	seq1	seq2	folA_I100L,folP_aa_insert_57-70	None	2
GPS_IL_10127	113	11336	Israel	Western Asia	2007	No	seq1	seq2	folA_I100L,folP_aa_insert_57-70	None	2
GPS_IL_10042	113	13910	Israel	Western Asia	2007	No	seq1	seq2	folA_I100L	None	2
GPS_BR_0614_13	5	338	Brazil	Latin America and the Caribbean	2013	Yes	seq1	seq2	folA_I100L,folP_aa_insert_57-70	None	0.25
GPS_IL_9260	113	6870	Israel	Western Asia	2006	No	seq1	seq2	folA_I100L,folP_aa_insert_57-70	None	2
GPS_IL_8851	113	11336	Israel	Western Asia	2006	No	seq1	seq2	folA_I100L,folP_aa_insert_57-70	None	2
GPS_BR_1114_12	5	338	Brazil	Latin America and the Caribbean	2012	Yes	seq1	seq2	folA_I100L,folP_aa_insert_57-70	None	0.25
GPS_IL_8632	113	11336	Israel	Western Asia	2005	No	seq1	seq2	folA_I100L,folP_aa_insert_57-70	None	2
GPS_IL_8506	113	11336	Israel	Western Asia	2005	No	seq1	seq2	folA_I100L,folP_aa_insert_57-70	None	2
SAMN15562417	7	311	Canada	Northern America	2007	Yes	seq1	seq1	folP_aa_insert_57-70	None	0.06
UoS0256	7	ST not assigned	United Kingdom of Great Britain and Northern Ireland	Western Europe	2007	Yes	seq9	seq1	folP_aa_insert_57-70	None	0.06
UoS2297	7	311	United Kingdom of Great Britain and Northern Ireland	Western Europe	2008	Yes	seq1	seq1	folP_aa_insert_57-70	None	0.06
365502	7	439	United States of America	Northern America	2001	Yes	seq1	seq1	0	None	0.03
GPS_US_2009216540	7	439	United States of America	Northern America	2001	Yes	seq1	seq1	folP_aa_insert_57-70	None	0.03
PBCN0329	7	311	Netherlands	Western Europe	2007	Yes	seq1	seq1	folA_I100L,folP_aa_insert_57-70	None	0.03
PBCN0405	7	311	Netherlands	Western Europe	2009	Yes	seq1	seq1	folP_aa_insert_57-70	None	0.03
GPS_ZA_1200	14	2651	South Africa	Sub-Saharan Africa	2006	No	seq2	seq4	folA_I100L,folP_aa_insert_57-70	ermB,mefA,tetM	2
SMRU3069	127	10472	Thailand	South-eastern Asia	2010	No	seq1	seq1	0	None	2
GPS_US_5432_00	14	242	United States of America	Northern America	2000	No	seq2	seq4	folP_aa_insert_57-70	mefA,tetM	2
SAMEA1026461	7	311	United Kingdom of Great Britain and Northern Ireland	Western Europe	2008	Yes	seq1	seq1	folA_I100L,folP_aa_insert_57-70	None	0.03
GPS_ZA_1325	14	1445	South Africa	Sub-Saharan Africa	2007	No	seq2	seq4	folP_aa_insert_57-70	ermB,mefA,tetM	2
SAMN02737972	7	439	United States of America	Northern America	2004	Yes	missing	seq1	folP_aa_insert_57-70	None	0.03
SAMN11116692	7	439	United States of America	Northern America	2017	Yes	seq1	seq1	0	None	0.03
UoS2191	7	311	United Kingdom of Great Britain and Northern Ireland	Western Europe	2008	Yes	seq1	seq1	folP_aa_insert_57-70	None	0.03
UoS3248	7	311	United Kingdom of Great Britain and Northern Ireland	Western Europe	2009	Yes	seq1	seq1	folP_aa_insert_57-70	None	0.03
GPS_PL_2349_10	14	242	Poland	Eastern Europe	2010	No	seq2	seq4	0	ermB,tetM	2
GPS_ZA_1157	113	10754	South Africa	Sub-Saharan Africa	2009	No	seq1	seq2	folA_I100L,folP_aa_insert_57-70	None	2
GPS_ZA_1300	14	6279	South Africa	Sub-Saharan Africa	2007	No	seq2	seq4	folP_aa_insert_57-70	cat,ermB,tetM	2
GPS_ZA_1659	14	6279	South Africa	Sub-Saharan Africa	2009	No	seq2	seq4	folA_I100L,folP_aa_insert_57-70	ermB,tetM	2
GPS_ZA_2325	14	6279	South Africa	Sub-Saharan Africa	2011	Yes	seq2	seq4	folP_aa_insert_57-70	ermB,tetM	2
GPS_ZA_2672	14	6279	South Africa	Sub-Saharan Africa	2013	Yes	seq2	seq4	folP_aa_insert_57-70	cat,ermB,tetM	2
GPS_ZA_2974	14	1445	South Africa	Sub-Saharan Africa	2014	Yes	seq2	seq4	folP_aa_insert_57-70	ermB,mefA,tetM	2
GPS_ZA_carriage_SP398	14	6279	South Africa	Sub-Saharan Africa	2009	No	seq2	seq4	folP_aa_insert_57-70	cat,ermB,tetM	2
GPS_IN_P89	14	242	India	Southern Asia	2016	No	seq2	seq4	folP_aa_insert_57-70	None	2
GPS_HK_340	14	880	China	Eastern Asia	2011	No	seq2	seq4	folP_aa_insert_57-70	ermB,tetM	2
GPS_HK_204	14	242	China	Eastern Asia	2000	No	seq2	seq4	folP_aa_insert_57-70	ermB,tetM	2
GPS_US_PATH2242_R1	14	242	Peru	Latin America and the Caribbean	2007	No	seq2	seq3	folP_aa_insert_57-70	tetM	2
GPS_ZA_carriage_SP1609	14	6279	South Africa	Sub-Saharan Africa	2010	Yes	seq2	seq4	folP_aa_insert_57-70	cat,ermB,tetM	2
PATH3129	16	81	Peru	Latin America and the Caribbean	2008	No	seq1	seq3	folA_I100L,folP_aa_insert_57-70	cat,tetM	2
PATH3520	6	7427	Peru	Latin America and the Caribbean	2008	No	seq1	seq3	folA_I100L,folP_aa_insert_57-70	None	2
GPS_US_PATH7011	101	3476	Qatar	Western Asia	2014	Yes	seq1	seq11	folA_I100L,folP_aa_insert_57-70	ermB,tetM	0.12
ZA_GPS_SP200	16	81	South Africa	Sub-Saharan Africa	2005	No	seq1	seq3	folA_I100L,folP_aa_insert_57-70	cat,tetM	2
GPS_ZA_carriage_SP1754	14	1444	South Africa	Sub-Saharan Africa	2010	Yes	seq2	seq4	folP_aa_insert_57-70	ermB,mefA,tetM	2
GPS_ZA_carriage_SP1779	14	2651	South Africa	Sub-Saharan Africa	2010	Yes	seq2	seq4	folA_I100L,folP_aa_insert_57-70	ermB,mefA,tetM	2
GPS_IL_11012	14	242	Israel	Western Asia	2009	No	seq2	seq4	folA_I100L,folP_aa_insert_57-70	mefA,tetM	2
GPS_HK_523	14	242	China	Eastern Asia	2014	No	seq2	seq4	folP_aa_insert_57-70	ermB,tetM	2
GPS_IL_8614	14	242	Israel	Western Asia	2005	No	seq2	seq4	folA_I100L,folP_aa_insert_57-70	mefA,tetM	2
SMRU2309	14	242	Thailand	South-eastern Asia	2010	No	seq2	seq4	folA_I100L,folP_aa_insert_57-70	mefA,tetM	2
SMRU2044	14	242	Thailand	South-eastern Asia	2009	No	seq2	seq4	folP_aa_insert_57-70	mefA,tetM	2
SMRU1808	14	242	Thailand	South-eastern Asia	2009	No	seq2	seq4	folA_I100L,folP_aa_insert_57-70	mefA,tetM	2
PATH2305	16	81	Peru	Latin America and the Caribbean	2009	No	seq1	seq3	folA_I100L,folP_aa_insert_57-70	cat,mefA,tetM	2
SMRU2009	14	242	Thailand	South-eastern Asia	2009	No	seq2	seq4	folP_aa_insert_57-70	mefA,tetM	2
SMRU1982	14	242	Thailand	South-eastern Asia	2009	No	seq2	seq4	folP_aa_insert_57-70	mefA,tetM	2
SMRU1952	14	242	Thailand	South-eastern Asia	2009	No	seq2	seq4	folA_I100L,folP_aa_insert_57-70	mefA,tetM	2
SMRU1876	14	242	Thailand	South-eastern Asia	2009	No	seq2	seq4	folA_I100L,folP_aa_insert_57-70	mefA,tetM	2
PATH2743	16	81	Peru	Latin America and the Caribbean	2007	No	missing	seq3	folA_I100L,folP_aa_insert_57-70	cat,mefA,tetM	2
SMRU1868	14	242	Thailand	South-eastern Asia	2009	No	seq2	seq4	folP_aa_insert_57-70	mefA,tetM	2
SMRU993	14	242	Thailand	South-eastern Asia	2008	No	seq2	seq4	folA_I100L,folP_aa_insert_57-70	mefA,tetM	2
SMRU3076	14	242	Thailand	South-eastern Asia	2010	No	seq2	seq4	folP_aa_insert_57-70	mefA,tetM	2
SMRU2240	14	242	Thailand	South-eastern Asia	2009	No	seq2	seq4	folA_I100L,folP_aa_insert_57-70	mefA,tetM	2
PATH2550	14	242	Peru	Latin America and the Caribbean	2007	No	seq2	seq3	folA_I100L,folP_aa_insert_57-70	tetM	2
2102570	14	242	Not avialable	Not avialable	0	Not avialable	seq2	seq4	folA_I100L,folP_aa_insert_57-70	mefA,tetM	2
SAMEA12549534	14	242	Viet Nam	South-eastern Asia	0	No	seq2	seq4	folA_I100L,folP_aa_insert_57-70	cat,ermB,tetM	2
SAMN02738098	14	242	United States of America	Northern America	1994	No	missing	seq4	folP_aa_insert_57-70	ermB,tetM	2
PATH2244	16	81	Peru	Latin America and the Caribbean	2007	No	seq1	seq3	folA_I100L,folP_aa_insert_57-70	cat,tetM	2
7792-99	16	81	United States of America	Northern America	1999	No	seq1	missing	folA_I100L,folP_aa_insert_57-70	cat,ermB,tetM	2
SAMN04254708	14	242	Cambodia	South-eastern Asia	2011	No	seq2	seq4	folA_I100L,folP_aa_insert_57-70	mefA,tetM	2
ZA_GPS_SP154	14	1444	South Africa	Sub-Saharan Africa	2012	Yes	seq2	seq4	folP_aa_insert_57-70	ermB,mefA,tetM	2
GPS_ZA_carriage_SP1598	14	10571	South Africa	Sub-Saharan Africa	2010	Yes	seq2	seq1	folA_I100L,folP_aa_insert_57-70	mefA,tetM	2
GPS_ZA_carriage_SP1709	14	10571	South Africa	Sub-Saharan Africa	2010	Yes	seq2	seq1	folA_I100L,folP_aa_insert_57-70	mefA,tetM	2
SAMN02738037	16	81	United States of America	Northern America	1994	No	missing	missing	folA_I100L,folP_aa_insert_57-70	cat,ermB,tetM	2
SAMN02738090	16	81	United States of America	Northern America	1994	No	missing	seq3	folA_I100L,folP_aa_insert_57-70	cat,tetM	2
SAMN02738096	16	81	United States of America	Northern America	1994	No	seq1	seq3	folA_I100L,folP_aa_insert_57-70	cat,mefA,tetM	2
SAMN02738157	16	81	United States of America	Northern America	1994	No	seq1	seq3	folA_I100L,folP_aa_insert_57-70	cat,ermB,mefA,tetM	2
SAMN11355999	16	81	Taiwan	Western Europe	2003	Not avialable	seq1	seq3	folA_I100L,folP_aa_insert_57-70	cat,mefA,tetM	2
SAMN11356000	16	81	Taiwan	Eastern Asia	2002	Not avialable	seq1	seq3	folA_I100L,folP_aa_insert_57-70	cat,mefA,tetM	2
SAMN11356001	16	81	Taiwan	Eastern Asia	2009	Not avialable	seq1	seq3	folA_I100L,folP_aa_insert_57-70	cat,mefA,tetM	2
GPS_ZA_1708	5	172	South Africa	Sub-Saharan Africa	2008	No	seq1	seq1	folA_I100L,folP_aa_insert_57-70	None	1
GPS_ZA_1689	5	172	South Africa	Sub-Saharan Africa	2007	No	seq1	seq1	folA_I100L,folP_aa_insert_57-70	None	1
GPS_ZA_1047	5	172	South Africa	Sub-Saharan Africa	2009	No	seq1	seq1	folA_I100L,folP_aa_insert_57-70	None	1
GPS_ZA_687	5	172	South Africa	Sub-Saharan Africa	2006	No	seq1	seq1	folA_I100L,folP_aa_insert_57-70	None	1
GPS_ZA_1739	5	172	South Africa	Sub-Saharan Africa	2008	No	seq1	seq1	folA_I100L,folP_aa_insert_57-70	None	1
GPS_ZA_1680	5	172	South Africa	Sub-Saharan Africa	2006	No	seq1	seq1	folA_I100L,folP_aa_insert_57-70	None	1
GPS_ZA_1551	5	172	South Africa	Sub-Saharan Africa	2008	No	seq1	seq1	folA_I100L,folP_aa_insert_57-70	None	1
GPS_ZA_1542	5	172	South Africa	Sub-Saharan Africa	2008	No	seq1	seq1	folA_I100L,folP_aa_insert_57-70	None	1
GPS_ZA_1547	5	172	South Africa	Sub-Saharan Africa	2006	No	seq1	seq1	folA_I100L,folP_aa_insert_57-70	None	1
GPS_ZA_1456	5	172	South Africa	Sub-Saharan Africa	2008	No	seq1	seq1	folA_I100L,folP_aa_insert_57-70	None	1
GPS_ZA_624	5	172	South Africa	Sub-Saharan Africa	2006	No	seq1	seq14	folA_I100L,folP_aa_insert_57-70	None	1
GPS_ZA_622	5	172	South Africa	Sub-Saharan Africa	2006	No	seq1	seq1	folA_I100L,folP_aa_insert_57-70	None	1
ZA_GPS_SP409	5	172	South Africa	Sub-Saharan Africa	2005	No	seq1	seq1	folA_I100L,folP_aa_insert_57-70	None	1
ZA_GPS_SP361	5	172	South Africa	Sub-Saharan Africa	2005	No	seq1	seq1	folA_I100L,folP_aa_insert_57-70	None	1
ZA_GPS_SP303	5	172	South Africa	Sub-Saharan Africa	2005	No	seq1	seq1	folA_I100L,folP_aa_insert_57-70	None	1
GPS_ZA_2291	5	172	South Africa	Sub-Saharan Africa	2009	No	seq1	seq1	folA_I100L,folP_aa_insert_57-70	None	1
GPS_ZA_1315	5	172	South Africa	Sub-Saharan Africa	2006	No	seq1	seq1	folA_I100L,folP_aa_insert_57-70	None	1
GPS_ZA_1646	5	172	South Africa	Sub-Saharan Africa	2009	No	seq1	seq1	folA_I100L,folP_aa_insert_57-70	None	1
GPS_ZA_1336	5	172	South Africa	Sub-Saharan Africa	2008	No	seq1	seq1	folA_I100L,folP_aa_insert_57-70	None	1
GPS_ZA_1367	5	172	South Africa	Sub-Saharan Africa	2007	No	seq1	seq1	folA_I100L,folP_aa_insert_57-70	None	1
GPS_ZA_carriage_SP117	5	172	South Africa	Sub-Saharan Africa	2009	No	seq1	seq1	folA_I100L,folP_aa_insert_57-70	None	1
GPS_ZA_carriage_SP418	5	6980	South Africa	Sub-Saharan Africa	2009	No	seq1	seq1	folA_I100L,folP_aa_insert_57-70	None	1
GPS_ZA_carriage_SP292	5	172	South Africa	Sub-Saharan Africa	2009	No	seq1	seq1	folA_I100L,folP_aa_insert_57-70	None	1
GPS_ZA_carriage_SP10	5	172	South Africa	Sub-Saharan Africa	2009	No	seq1	seq1	folA_I100L,folP_aa_insert_57-70	None	1
GPS_ZA_2339	5	172	South Africa	Sub-Saharan Africa	2010	Yes	seq1	seq1	folA_I100L,folP_aa_insert_57-70	None	1
GPS_ZA_carriage_SP1688	5	172	South Africa	Sub-Saharan Africa	2010	Yes	seq1	seq1	folA_I100L,folP_aa_insert_57-70	None	1
GPS_ZA_carriage_SP787	5	172	South Africa	Sub-Saharan Africa	2011	Yes	seq1	seq1	folA_I100L,folP_aa_insert_57-70	None	1
GPS_ZA_1411	5	172	South Africa	Sub-Saharan Africa	2008	No	seq1	seq1	folA_I100L,folP_aa_insert_57-70	None	1
GPS_ZA_1075	5	172	South Africa	Sub-Saharan Africa	2009	No	seq1	seq1	folA_I100L,folP_aa_insert_57-70	None	1
GPS_ZA_854	5	172	South Africa	Sub-Saharan Africa	2007	No	seq1	seq1	folA_I100L,folP_aa_insert_57-70	ermB,tetM	1
GPS_ZA_668	5	172	South Africa	Sub-Saharan Africa	2006	No	seq1	seq1	folA_I100L,folP_aa_insert_57-70	None	1
ZA_GPS_SP481	5	172	South Africa	Sub-Saharan Africa	2005	No	seq1	seq1	folA_I100L,folP_aa_insert_57-70	None	1
ZA_GPS_SP474	5	172	South Africa	Sub-Saharan Africa	2006	No	seq1	seq1	folA_I100L,folP_aa_insert_57-70	None	1
GPS_ZA_1752	5	172	South Africa	Sub-Saharan Africa	2006	No	seq1	seq1	folA_I100L,folP_aa_insert_57-70	None	1
GPS_ZA_1495	5	172	South Africa	Sub-Saharan Africa	2008	No	seq1	seq1	folA_I100L,folP_aa_insert_57-70	None	1
SAMN02738060	7	37	United States of America	Northern America	1994	No	seq1	seq2	folA_I100L,folP_aa_insert_57-70	None	1
SAMN02738113	7	37	United States of America	Northern America	1994	No	missing	seq2	folA_I100L,folP_aa_insert_57-70	None	1
SAMN02738143	7	37	United States of America	Northern America	1994	No	seq1	seq2	folA_I100L,folP_aa_insert_57-70	None	1
ZA_GPS_SP187	5	172	South Africa	Sub-Saharan Africa	2012	Yes	seq1	seq1	folA_I100L,folP_aa_insert_57-70	None	1
GPS_ZA_1564	5	172	South Africa	Sub-Saharan Africa	2009	No	seq1	seq1	folA_I100L,folP_aa_insert_57-70	None	0.5
GPS_ZA_1235	5	172	South Africa	Sub-Saharan Africa	2007	No	seq1	seq1	folA_I100L,folP_aa_insert_57-70	None	0.5
GPS_ZA_720	5	10732	South Africa	Sub-Saharan Africa	2007	No	seq1	seq1	folA_I100L,folP_aa_insert_57-70	None	0.5
GPS_ZA_1687	5	172	South Africa	Sub-Saharan Africa	2008	No	seq1	seq1	folA_I100L,folP_aa_insert_57-70	None	0.5
GPS_US_PATH7018	101	3476	Qatar	Western Asia	2014	Yes	seq1	seq11	folA_I100L,folP_aa_insert_57-70	ermB,tetM	0.12
GPS_ZA_870	5	12541	South Africa	Sub-Saharan Africa	2007	No	seq1	seq1	folA_I100L,folP_aa_insert_57-70	None	0.5
ZA_GPS_SP538	5	172	South Africa	Sub-Saharan Africa	2006	No	seq1	seq1	folA_I100L,folP_aa_insert_57-70	None	0.5
ZA_GPS_SP378	5	172	South Africa	Sub-Saharan Africa	2005	No	seq1	seq1	folA_I100L,folP_aa_insert_57-70	None	0.5
SAMN09224050	Not assigned	12016	United States of America	Northern America	2015	Yes	seq2	seq17	0	None	0.03
GPS_ZA_1139	5	172	South Africa	Sub-Saharan Africa	2010	Yes	seq1	seq1	folA_I100L,folP_aa_insert_57-70	None	0.5
GPS_GM_0724	10	5567	Ghana	Sub-Saharan Africa	2011	No	seq1	seq2	folA_I100L,folP_aa_insert_57-70	tetM	0.5
GPS_NP_2522	101	1078	Nepal	Southern Asia	2012	No	seq1	seq11	folA_I100L,folP_aa_insert_57-70	tetM	0.5
GPS_ZA_carriage_SP1667	5	172	South Africa	Sub-Saharan Africa	2010	Yes	seq1	seq1	folA_I100L,folP_aa_insert_57-70	None	0.5
GPS_ZA_carriage_SP1789	5	11119	South Africa	Sub-Saharan Africa	2010	Yes	seq1	seq1	folA_I100L,folP_aa_insert_57-70	None	0.5
GPS_MW_19112	20	9530	Malawi	Sub-Saharan Africa	0	No	seq1	seq1	folA_I100L,folP_aa_insert_57-70	tetM	0.25
GPS_IL_136087	116	13882	Israel	Western Asia	2005	No	seq1	seq2	0	None	0.5
SMRU967	20	4413	Thailand	South-eastern Asia	2008	No	seq1	seq1	folA_I100L,folP_aa_insert_57-70	ermB,tetM	0.5
SMRU958	20	802	Thailand	South-eastern Asia	2008	No	seq1	missing	folA_I100L,folP_aa_insert_57-70	ermB,tetM	0.5
SMRU941	20	802	Thailand	South-eastern Asia	2008	No	seq1	missing	folA_I100L,folP_aa_insert_57-70	ermB,tetM	0.5
SMRU931	20	4413	Thailand	South-eastern Asia	2008	No	seq1	missing	folA_I100L,folP_aa_insert_57-70	ermB,tetM	0.5
SMRU231	20	802	Thailand	South-eastern Asia	2008	No	seq1	missing	folA_I100L,folP_aa_insert_57-70	ermB,tetM	0.5
SMRU511	20	802	Thailand	South-eastern Asia	2008	No	seq1	seq29	folA_I100L,folP_aa_insert_57-70	ermB,tetM	0.5
SMRU496	20	802	Thailand	South-eastern Asia	2008	No	seq1	seq1	folA_I100L,folP_aa_insert_57-70	ermB,tetM	0.5
SMRU472	20	4413	Thailand	South-eastern Asia	2008	No	seq1	missing	folA_I100L,folP_aa_insert_57-70	ermB,tetM	0.5
SMRU410	20	802	Thailand	South-eastern Asia	2008	No	seq1	missing	folA_I100L,folP_aa_insert_57-70	ermB,tetM	0.5
SMRU321	20	802	Thailand	South-eastern Asia	2008	No	seq1	seq1	folA_I100L,folP_aa_insert_57-70	ermB,tetM	0.5
SMRU378	20	4413	Thailand	South-eastern Asia	2008	No	seq1	missing	folA_I100L,folP_aa_insert_57-70	ermB,tetM	0.5
SMRU138	20	802	Thailand	South-eastern Asia	2008	No	seq1	missing	folA_I100L,folP_aa_insert_57-70	ermB,tetM	0.5
SMRU2364	20	802	Thailand	South-eastern Asia	2010	No	seq1	missing	folA_I100L,folP_aa_insert_57-70	ermB,tetM	0.5
SMRU2351	20	4413	Thailand	South-eastern Asia	2010	No	seq1	missing	folA_I100L,folP_aa_insert_57-70	ermB,tetM	0.5
SMRU2327	20	4413	Thailand	South-eastern Asia	2010	No	seq1	missing	folA_I100L,folP_aa_insert_57-70	ermB,tetM	0.5
SMRU2209	20	802	Thailand	South-eastern Asia	2009	No	seq1	missing	folA_I100L,folP_aa_insert_57-70	ermB,tetM	0.5
SMRU2210	20	4413	Thailand	South-eastern Asia	2009	No	seq1	missing	folA_I100L,folP_aa_insert_57-70	ermB,tetM	0.5
SMRU2611	20	802	Thailand	South-eastern Asia	2010	No	seq1	seq1	folA_I100L,folP_aa_insert_57-70	ermB,tetM	0.5
SMRU2469	20	4413	Thailand	South-eastern Asia	2010	No	seq1	seq18	folA_I100L,folP_aa_insert_57-70	ermB,tetM	0.5
SMRU2698	20	802	Thailand	South-eastern Asia	2010	No	seq1	missing	folA_I100L,folP_aa_insert_57-70	ermB,tetM	0.5
SMRU2542	20	4413	Thailand	South-eastern Asia	2010	No	seq1	seq29	folA_I100L,folP_aa_insert_57-70	ermB,tetM	0.5
SMRU2538	20	4413	Thailand	South-eastern Asia	2010	No	seq1	seq29	folA_I100L,folP_aa_insert_57-70	ermB,tetM	0.5
SMRU2504	20	802	Thailand	South-eastern Asia	2010	No	seq1	missing	folA_I100L,folP_aa_insert_57-70	ermB,tetM	0.5
SMRU2159	20	4413	Thailand	South-eastern Asia	2009	No	seq1	missing	folA_I100L,folP_aa_insert_57-70	ermB,tetM	0.5
SMRU2082	20	4413	Thailand	South-eastern Asia	2009	No	seq1	missing	folA_I100L,folP_aa_insert_57-70	ermB,tetM	0.5
SMRU1829	20	4413	Thailand	South-eastern Asia	2009	No	seq1	missing	folA_I100L,folP_aa_insert_57-70	ermB,tetM	0.5
SMRU1804	20	4413	Thailand	South-eastern Asia	2009	No	seq1	missing	folA_I100L,folP_aa_insert_57-70	ermB,tetM	0.5
SMRU1638	20	4413	Thailand	South-eastern Asia	2009	No	seq1	missing	folA_I100L,folP_aa_insert_57-70	None	0.5
SMRU2013	20	4413	Thailand	South-eastern Asia	2009	No	seq1	seq29	folA_I100L,folP_aa_insert_57-70	ermB,tetM	0.5
SMRU1994	20	4413	Thailand	South-eastern Asia	2009	No	seq1	missing	folA_I100L,folP_aa_insert_57-70	ermB,tetM	0.5
SMRU1949	20	802	Thailand	South-eastern Asia	2009	No	seq1	seq1	folA_I100L,folP_aa_insert_57-70	ermB,tetM	0.5
SMRU1877	20	4413	Thailand	South-eastern Asia	2009	No	seq1	missing	folA_I100L,folP_aa_insert_57-70	ermB,tetM	0.5
SMRU1864	20	802	Thailand	South-eastern Asia	2009	No	seq1	missing	folA_I100L,folP_aa_insert_57-70	ermB,tetM	0.5
SMRU1575	20	4413	Thailand	South-eastern Asia	2009	No	seq1	seq25	folA_I100L,folP_aa_insert_57-70	ermB,tetM	0.5
SMRU1723	20	4413	Thailand	South-eastern Asia	2009	No	seq1	seq25	folA_I100L,folP_aa_insert_57-70	ermB,tetM	0.5
SMRU1707	20	4413	Thailand	South-eastern Asia	2009	No	seq1	missing	folA_I100L,folP_aa_insert_57-70	ermB,tetM	0.5
SMRU1694	20	4413	Thailand	South-eastern Asia	2009	No	seq1	missing	folA_I100L,folP_aa_insert_57-70	ermB,tetM	0.5
SMRU1458	20	802	Thailand	South-eastern Asia	2009	No	seq1	missing	folA_I100L,folP_aa_insert_57-70	ermB,tetM	0.5
SMRU1433	20	4413	Thailand	South-eastern Asia	2009	No	seq1	missing	folA_I100L,folP_aa_insert_57-70	ermB,tetM	0.5
SMRU1429	20	4413	Thailand	South-eastern Asia	2009	No	seq1	missing	folA_I100L,folP_aa_insert_57-70	ermB,tetM	0.5
SMRU823	20	4413	Thailand	South-eastern Asia	2008	No	seq1	missing	folA_I100L,folP_aa_insert_57-70	ermB,tetM	0.5
SMRU817	20	4413	Thailand	South-eastern Asia	2008	No	seq1	seq18	folA_I100L,folP_aa_insert_57-70	ermB,tetM	0.5
SMRU1192	20	4413	Thailand	South-eastern Asia	2009	No	seq1	missing	folA_I100L,folP_aa_insert_57-70	ermB,tetM	0.5
SMRU1139	20	4413	Thailand	South-eastern Asia	2009	No	seq1	seq18	folA_I100L,folP_aa_insert_57-70	ermB,tetM	0.5
SMRU1149	20	4413	Thailand	South-eastern Asia	2009	No	seq1	missing	folA_I100L,folP_aa_insert_57-70	ermB,tetM	0.5
SMRU1144	20	4413	Thailand	South-eastern Asia	2009	No	seq1	missing	folA_I100L,folP_aa_insert_57-70	ermB,tetM	0.5
SMRU884	20	4413	Thailand	South-eastern Asia	2008	No	seq1	missing	folA_I100L,folP_aa_insert_57-70	ermB,tetM	0.5
SMRU877	20	4413	Thailand	South-eastern Asia	2008	No	seq1	missing	folA_I100L,folP_aa_insert_57-70	ermB,tetM	0.5
SMRU868	20	802	Thailand	South-eastern Asia	2008	No	seq1	seq29	folA_I100L,folP_aa_insert_57-70	ermB,tetM	0.5
SMRU1550	20	4413	Thailand	South-eastern Asia	2009	No	seq1	seq24	folA_I100L,folP_aa_insert_57-70	ermB,tetM	0.5
SMRU1531	20	4413	Thailand	South-eastern Asia	2009	No	seq1	missing	folA_I100L,folP_aa_insert_57-70	ermB,tetM	0.5
SMRU1484	20	4413	Thailand	South-eastern Asia	2009	No	seq1	missing	folA_I100L,folP_aa_insert_57-70	ermB,tetM	0.5
SMRU1466	20	4413	Thailand	South-eastern Asia	2009	No	seq1	missing	folA_I100L,folP_aa_insert_57-70	ermB,tetM	0.5
SMRU1250	20	10483	Thailand	South-eastern Asia	2009	No	seq1	missing	folA_I100L,folP_aa_insert_57-70	ermB,tetM	0.5
SMRU1226	20	4413	Thailand	South-eastern Asia	2009	No	seq1	seq22	folA_I100L,folP_aa_insert_57-70	ermB,tetM	0.5
SMRU1072	20	4413	Thailand	South-eastern Asia	2008	No	seq1	seq1	folA_I100L,folP_aa_insert_57-70	ermB,tetM	0.5
SMRU1075	20	4413	Thailand	South-eastern Asia	2008	No	seq1	seq18	folA_I100L,folP_aa_insert_57-70	ermB,tetM	0.5
SMRU1067	20	10487	Thailand	South-eastern Asia	2008	No	seq1	missing	folA_I100L,folP_aa_insert_57-70	ermB,tetM	0.5
SMRU1043	20	4413	Thailand	South-eastern Asia	2008	No	seq1	missing	folA_I100L,folP_aa_insert_57-70	ermB,tetM	0.5
SMRU1044	20	4413	Thailand	South-eastern Asia	2008	No	seq1	missing	folA_I100L,folP_aa_insert_57-70	ermB,tetM	0.5
SMRU1029	20	802	Thailand	South-eastern Asia	2008	No	seq1	seq1	folA_I100L,folP_aa_insert_57-70	ermB,tetM	0.5
SMRU1037	20	802	Thailand	South-eastern Asia	2008	No	seq1	missing	folA_I100L,folP_aa_insert_57-70	ermB,tetM	0.5
SMRU988	20	4413	Thailand	South-eastern Asia	2008	No	seq1	missing	folA_I100L,folP_aa_insert_57-70	ermB,tetM	0.5
SMRU717	20	4413	Thailand	South-eastern Asia	2008	No	seq1	seq1	folA_I100L,folP_aa_insert_57-70	ermB,tetM	0.5
SMRU699	20	4413	Thailand	South-eastern Asia	2008	No	seq1	seq1	folA_I100L,folP_aa_insert_57-70	ermB,tetM	0.5
SMRU679	20	4413	Thailand	South-eastern Asia	2008	No	seq1	missing	folA_I100L,folP_aa_insert_57-70	ermB,tetM	0.5
SMRU645	20	802	Thailand	South-eastern Asia	2008	No	seq1	seq1	folA_I100L,folP_aa_insert_57-70	ermB,tetM	0.5
SMRU631	20	4413	Thailand	South-eastern Asia	2008	No	seq1	seq1	folA_I100L,folP_aa_insert_57-70	ermB,tetM	0.5
SMRU611	20	4413	Thailand	South-eastern Asia	2008	No	seq1	seq18	folA_I100L,folP_aa_insert_57-70	ermB,tetM	0.5
SMRU603	20	802	Thailand	South-eastern Asia	2008	No	seq1	seq29	folA_I100L,folP_aa_insert_57-70	ermB,tetM	0.5
SMRU593	20	4413	Thailand	South-eastern Asia	2008	No	seq1	missing	folA_I100L,folP_aa_insert_57-70	ermB,tetM	0.5
SMRU574	20	4413	Thailand	South-eastern Asia	2008	No	seq1	missing	folA_I100L,folP_aa_insert_57-70	ermB,tetM	0.5
SMRU755	20	4413	Thailand	South-eastern Asia	2008	No	seq1	missing	folA_I100L,folP_aa_insert_57-70	ermB,tetM	0.5
SMRU193	20	4413	Thailand	South-eastern Asia	2008	No	seq1	missing	folA_I100L,folP_aa_insert_57-70	ermB,tetM	0.5
GPS_ZA_934	14	2059	South Africa	Sub-Saharan Africa	2009	No	seq2	seq4	folA_I100L,folP_aa_insert_57-70	mefA,tetM	0.5
GPS_ZA_869	14	10735	South Africa	Sub-Saharan Africa	2007	No	seq2	seq1	folA_I100L,folP_aa_insert_57-70	None	0.5
GPS_ZA_2173	14	2059	South Africa	Sub-Saharan Africa	2008	No	seq2	seq1	folA_I100L,folP_aa_insert_57-70	mefA,tetM	0.5
ZA_GPS_SP588	14	2059	South Africa	Sub-Saharan Africa	2006	No	seq2	seq4	folA_I100L,folP_aa_insert_57-70	mefA,tetM	0.5
GPS_IL_24778	116	11656	Israel	Western Asia	2010	Yes	seq1	seq2	folA_I100L,folP_aa_insert_57-70	None	0.5
GPS_MW_BND1IB	14	2059	Malawi	Sub-Saharan Africa	0	No	seq2	seq4	folA_I100L,folP_aa_insert_57-70	mefA,tetM	0.25
1003082	20	802	Malawi	Sub-Saharan Africa	2010	No	seq1	seq1	folA_I100L,folP_aa_insert_57-70	ermB,tetM	0.03
GPS_ZA_carriage_SP53	14	10571	South Africa	Sub-Saharan Africa	2009	No	seq2	seq1	folA_I100L,folP_aa_insert_57-70	mefA,tetM	0.5
GPS_ZA_623	14	6279	South Africa	Sub-Saharan Africa	2006	No	seq2	seq4	folA_I100L,folP_aa_insert_57-70	ermB,tetM	0.5
GPS_ZA_carriage_SP58	14	10571	South Africa	Sub-Saharan Africa	2009	No	seq2	seq1	folA_I100L,folP_aa_insert_57-70	mefA,tetM	0.5
GPS_ZA_carriage_SP39	14	10571	South Africa	Sub-Saharan Africa	2009	No	seq2	seq1	folA_I100L,folP_aa_insert_57-70	mefA,tetM	0.5
GPS_ZA_carriage_SP218	14	10571	South Africa	Sub-Saharan Africa	2009	No	seq2	seq1	folA_I100L,folP_aa_insert_57-70	mefA,tetM	0.5
GPS_ZA_carriage_SP38	14	10571	South Africa	Sub-Saharan Africa	2009	No	seq2	seq1	folA_I100L,folP_aa_insert_57-70	mefA,tetM	0.5
GPS_ZA_2494	14	2059	South Africa	Sub-Saharan Africa	2013	Yes	seq2	seq4	folA_I100L,folP_aa_insert_57-70	mefA,tetM	0.5
GPS_ZA_carriage_SP964	14	6279	South Africa	Sub-Saharan Africa	2013	Yes	seq2	seq4	folP_aa_insert_57-70	cat,ermB,tetM	0.5
GPS_ZA_2929	14	10571	South Africa	Sub-Saharan Africa	2014	Yes	seq2	seq1	folA_I100L,folP_aa_insert_57-70	mefA,tetM	0.5
SMRU3127	20	4413	Thailand	South-eastern Asia	2010	No	seq1	missing	folA_I100L,folP_aa_insert_57-70	ermB,tetM	0.5
SMRU2256	20	4413	Thailand	South-eastern Asia	2009	No	seq1	missing	folA_I100L,folP_aa_insert_57-70	ermB,tetM	0.5
SMRU2237	20	4413	Thailand	South-eastern Asia	2009	No	seq1	seq1	folA_I100L,folP_aa_insert_57-70	ermB,tetM	0.5
SMRU2953	20	4413	Thailand	South-eastern Asia	2010	No	seq1	seq1	folA_I100L,folP_aa_insert_57-70	ermB,tetM	0.5
SMRU2767	20	802	Thailand	South-eastern Asia	2010	No	seq1	missing	folA_I100L,folP_aa_insert_57-70	ermB,tetM	0.5
SMRU2888	20	4413	Thailand	South-eastern Asia	2010	No	seq1	missing	folA_I100L,folP_aa_insert_57-70	ermB,tetM	0.5
SMRU2839	20	4413	Thailand	South-eastern Asia	2010	No	seq1	seq25	folA_I100L,folP_aa_insert_57-70	ermB,tetM	0.5
ZA_GPS_SP602	5	172	South Africa	Sub-Saharan Africa	2006	No	seq1	seq1	folA_I100L,folP_aa_insert_57-70	None	0.5
ZA_GPS_SP287	5	12525	South Africa	Sub-Saharan Africa	2005	No	seq1	seq1	folA_I100L,folP_aa_insert_57-70	None	0.5
GPS_ZA_1537	5	172	South Africa	Sub-Saharan Africa	2006	No	seq1	seq1	folA_I100L,folP_aa_insert_57-70	None	0.5
GPS_ZA_1482	5	172	South Africa	Sub-Saharan Africa	2007	No	seq1	seq1	folA_I100L,folP_aa_insert_57-70	None	0.5
SAMEA1024192	20	4413	Thailand	South-eastern Asia	2008	No	seq1	seq1	folA_I100L,folP_aa_insert_57-70	ermB,tetM	0.5
SAMEA1024146	20	4413	Thailand	South-eastern Asia	2008	No	seq1	missing	folA_I100L,folP_aa_insert_57-70	ermB,tetM	0.5
SAMEA1024989	20	4413	Thailand	South-eastern Asia	2008	No	seq1	missing	folA_I100L,folP_aa_insert_57-70	ermB,tetM	0.5
SAMEA1024545	20	4413	Thailand	South-eastern Asia	2008	No	seq1	seq1	folA_I100L,folP_aa_insert_57-70	ermB,tetM	0.5
SAMEA1024685	20	802	Thailand	South-eastern Asia	2008	No	seq1	seq1	folA_I100L,folP_aa_insert_57-70	ermB,tetM	0.5
SAMEA1024815	20	4413	Thailand	South-eastern Asia	2008	No	seq1	missing	folA_I100L,folP_aa_insert_57-70	ermB,tetK,tetM	0.5
SAMEA1023774	20	802	Thailand	South-eastern Asia	2008	No	seq1	seq1	folA_I100L,folP_aa_insert_57-70	ermB,tetM	0.5
SAMEA1023816	20	4413	Thailand	South-eastern Asia	2008	No	seq1	seq1	folA_I100L,folP_aa_insert_57-70	ermB,tetM	0.5
SAMEA1025682	20	4413	Thailand	South-eastern Asia	2009	No	seq1	missing	folA_I100L,folP_aa_insert_57-70	ermB,tetM	0.5
SAMEA1025584	20	4413	Thailand	South-eastern Asia	2009	No	seq1	missing	folA_I100L,folP_aa_insert_57-70	ermB,tetM	0.5
SAMEA1025472	20	4413	Thailand	South-eastern Asia	2009	No	seq1	seq1	folA_I100L,folP_aa_insert_57-70	ermB,tetM	0.5
SAMEA1025543	20	4413	Thailand	South-eastern Asia	2009	No	seq1	seq1	folA_I100L,folP_aa_insert_57-70	ermB,tetM	0.5
SAMEA1024896	20	4413	Thailand	South-eastern Asia	2008	No	seq1	missing	folA_I100L,folP_aa_insert_57-70	ermB,tetM	0.5
SAMEA1024672	20	802	Thailand	South-eastern Asia	2009	No	seq1	seq1	folA_I100L,folP_aa_insert_57-70	ermB,tetM	0.5
SAMEA1024947	20	4413	Thailand	South-eastern Asia	2008	No	seq1	seq1	folA_I100L,folP_aa_insert_57-70	ermB,tetM	0.5
SAMEA1024596	20	4413	Thailand	South-eastern Asia	2008	No	seq1	seq1	folA_I100L,folP_aa_insert_57-70	ermB,tetM	0.5
SAMEA1025616	20	4413	Thailand	South-eastern Asia	2009	No	seq1	seq1	folA_I100L,folP_aa_insert_57-70	ermB,tetM	0.5
SAMEA1025302	20	802	Thailand	South-eastern Asia	2009	No	seq1	seq1	folA_I100L,folP_aa_insert_57-70	ermB,tetM	0.5
SAMEA1025451	20	4413	Thailand	South-eastern Asia	2009	No	seq1	seq1	folA_I100L,folP_aa_insert_57-70	ermB,tetM	0.5
SAMEA1025362	20	4413	Thailand	South-eastern Asia	2009	No	seq1	seq1	folA_I100L,folP_aa_insert_57-70	ermB,tetM	0.5
SAMEA1026194	20	4413	Thailand	South-eastern Asia	2009	No	seq1	seq1	folA_I100L,folP_aa_insert_57-70	ermB,tetM	0.5
SAMEA1025955	20	4413	Thailand	South-eastern Asia	2009	No	seq1	seq1	folA_I100L,folP_aa_insert_57-70	ermB,tetM	0.5
SAMEA1025537	66	10405	Thailand	South-eastern Asia	2009	No	seq1	missing	folA_I100L,folP_aa_insert_57-70	ermB,tetM	0.5
SAMEA1026151	20	802	Thailand	South-eastern Asia	2009	No	seq1	seq1	folA_I100L,folP_aa_insert_57-70	ermB,tetM	0.5
SAMEA1028801	20	4413	Thailand	South-eastern Asia	2010	No	seq1	seq1	folA_I100L,folP_aa_insert_57-70	ermB,tetM	0.5
SAMEA1029164	20	4413	Thailand	South-eastern Asia	2010	No	seq1	seq1	folA_I100L,folP_aa_insert_57-70	ermB,tetM	0.5
SAMEA1029021	20	802	Thailand	South-eastern Asia	2010	No	seq1	seq1	folA_I100L,folP_aa_insert_57-70	ermB,tetM	0.5
SAMEA1028856	20	4413	Thailand	South-eastern Asia	2010	No	seq1	seq1	folA_I100L,folP_aa_insert_57-70	ermB,tetM	0.5
SAMEA1028704	20	802	Thailand	South-eastern Asia	2010	No	seq1	seq1	folA_I100L,folP_aa_insert_57-70	ermB,tetM	0.5
SAMEA1028615	20	4413	Thailand	South-eastern Asia	2010	No	seq1	seq1	folA_I100L,folP_aa_insert_57-70	ermB,tetM	0.5
SAMEA1026170	20	4413	Thailand	South-eastern Asia	2009	No	seq1	seq1	folA_I100L,folP_aa_insert_57-70	ermB,tetM	0.5
SAMEA1025722	20	4413	Thailand	South-eastern Asia	2009	No	seq1	seq1	folA_I100L,folP_aa_insert_57-70	ermB,tetM	0.5
SAMN08647454	7	7469	United States of America	Northern America	2011	Yes	seq1	seq2	0	None	2
SAMN09223950	7	36	United States of America	Northern America	2016	Yes	seq1	seq2	0	None	0.06
GPS_ZA_1487	270	10782	South Africa	Sub-Saharan Africa	2008	No	seq1	missing	folA_I100L,folP_aa_insert_57-70	None	0.25
3029	7	36	United States of America	Northern America	2004	Yes	seq1	seq2	0	None	0.03
3076	7	36	United States of America	Northern America	2004	Yes	seq1	seq2	0	None	0.03
GPS_GM_0231	193	1526	Gambia	Sub-Saharan Africa	2013	Yes	seq1	missing	folA_I100L,folP_aa_insert_57-70	tetM	0.25
GPS_GM_0236	193	1526	Gambia	Sub-Saharan Africa	2013	Yes	seq1	missing	folA_I100L,folP_aa_insert_57-70	tetM	0.25
GPS_GM_0237	193	1526	Gambia	Sub-Saharan Africa	2013	Yes	seq1	missing	folA_I100L,folP_aa_insert_57-70	tetM	0.25
GPS_GM_0244	193	1526	Gambia	Sub-Saharan Africa	2013	Yes	seq1	missing	folA_I100L,folP_aa_insert_57-70	tetM	0.25
GPS_GM_0275	193	1526	Gambia	Sub-Saharan Africa	2013	Yes	seq1	missing	folA_I100L,folP_aa_insert_57-70	tetM	0.25
GPS_GM_0361	193	1526	Gambia	Sub-Saharan Africa	2011	Yes	seq1	missing	folA_I100L,folP_aa_insert_57-70	tetM	0.25
GPS_GM_0370	193	1526	Gambia	Sub-Saharan Africa	2012	Yes	seq1	seq2	folA_I100L,folP_aa_insert_57-70	tetM	0.25
GPS_ZA_1091	270	8330	South Africa	Sub-Saharan Africa	2009	No	seq1	seq2	folA_I100L,folP_aa_insert_57-70	None	0.25
GPS_ZA_1023	14	2059	South Africa	Sub-Saharan Africa	2009	No	seq2	seq4	folA_I100L,folP_aa_insert_57-70	mefA,tetM	0.25
ZA_GPS_SP513	14	2059	South Africa	Sub-Saharan Africa	2006	No	seq2	seq4	folA_I100L,folP_aa_insert_57-70	mefA,tetM	0.25
GPS_ZA_1548	14	2059	South Africa	Sub-Saharan Africa	2009	No	seq2	seq4	folA_I100L,folP_aa_insert_57-70	mefA,tetM	0.25
GPS_ZA_1550	14	2059	South Africa	Sub-Saharan Africa	2008	No	seq2	seq4	folA_I100L,folP_aa_insert_57-70	mefA,tetM	0.25
GPS_ZA_1015	14	2059	South Africa	Sub-Saharan Africa	2009	No	seq2	seq4	folA_I100L,folP_aa_insert_57-70	mefA,tetM	0.25
203692	7	36	United States of America	Northern America	2001	Yes	seq1	seq2	0	None	0.03
GPS_ZA_846	14	2059	South Africa	Sub-Saharan Africa	2007	No	seq2	seq4	folA_I100L,folP_aa_insert_57-70	mefA,tetM	0.25
ZA_GPS_SP510	14	2059	South Africa	Sub-Saharan Africa	2005	No	seq2	seq4	folA_I100L,folP_aa_insert_57-70	mefA,tetM	0.25
ZA_GPS_SP377	14	2059	South Africa	Sub-Saharan Africa	2005	No	seq2	seq4	folA_I100L,folP_aa_insert_57-70	mefA,tetM	0.25
ZA_GPS_SP521	14	10653	South Africa	Sub-Saharan Africa	2006	No	seq2	seq4	folA_I100L,folP_aa_insert_57-70	cat,ermB,tetM	0.25
ZA_GPS_SP307	270	10684	South Africa	Sub-Saharan Africa	2005	No	seq1	seq2	folA_I100L,folP_aa_insert_57-70	None	0.25
ZA_GPS_SP448	14	6285	South Africa	Sub-Saharan Africa	2005	No	seq2	seq1	folA_I100L,folP_aa_insert_57-70	mefA,tetM	0.25
GPS_ZA_1600	14	2059	South Africa	Sub-Saharan Africa	2008	No	seq2	seq4	folA_I100L,folP_aa_insert_57-70	mefA,tetM	0.25
GPS_ZA_2180	14	2059	South Africa	Sub-Saharan Africa	2008	No	seq2	seq4	folA_I100L,folP_aa_insert_57-70	mefA,tetM	0.25
GPS_ZA_1399	14	2059	South Africa	Sub-Saharan Africa	2008	No	seq2	seq4	folA_I100L,folP_aa_insert_57-70	mefA,tetM	0.25
GPS_ZA_1274	14	2059	South Africa	Sub-Saharan Africa	2007	No	seq2	seq4	folA_I100L,folP_aa_insert_57-70	mefA,tetM	0.25
GPS_MW_18920	176	9491	Malawi	Sub-Saharan Africa	0	No	seq1	seq2	folA_I100L,folP_aa_insert_57-70	None	0.12
GPS_MW_18650	176	9491	Malawi	Sub-Saharan Africa	0	No	seq1	seq2	folA_I100L,folP_aa_insert_57-70	None	0.12
GPS_MW_18623	21	2715	Malawi	Sub-Saharan Africa	0	No	seq1	seq12	folA_I100L,folP_aa_insert_57-70	mefA,tetM	0.06
GPS_ZA_1097	14	2059	South Africa	Sub-Saharan Africa	2009	No	seq2	seq4	folA_I100L,folP_aa_insert_57-70	mefA,tetM	0.25
GPS_US_PATH5507	14	2059	Mozambique	Sub-Saharan Africa	2010	No	seq2	seq4	folA_I100L,folP_aa_insert_57-70	mefA,tetM	0.25
GPS_US_PATH5408	14	2059	Mozambique	Sub-Saharan Africa	2010	No	seq2	seq4	folA_I100L,folP_aa_insert_57-70	mefA,tetM	0.25
GPS_ZA_1595	14	10816	South Africa	Sub-Saharan Africa	2009	No	seq2	seq4	folA_I100L,folP_aa_insert_57-70	mefA,tetM	0.25
GPS_MW_A59278	7	36	Malawi	Sub-Saharan Africa	0	No	seq1	seq2	0	None	0.03
GPS_MW_18922	20	802	Malawi	Sub-Saharan Africa	0	No	seq1	seq1	folA_I100L,folP_aa_insert_57-70	tetM	0.03
GPS_US_PATH5555	5	7096	Mozambique	Sub-Saharan Africa	2009	No	seq2	seq1	folA_I100L,folP_aa_insert_57-70	None	0.25
GPS_ZA_1663	14	6279	South Africa	Sub-Saharan Africa	2009	No	seq2	seq4	folP_aa_insert_57-70	cat,ermB,tetM	0.25
GPS_US_PATH5421	14	6279	Mozambique	Sub-Saharan Africa	2010	No	seq2	seq4	folP_aa_insert_57-70	cat,ermB,tetM	0.25
GPS_MW_19066	20	802	Malawi	Sub-Saharan Africa	0	No	seq1	seq1	folA_I100L,folP_aa_insert_57-70	tetM	0.03
GPS_ZA_1517	14	6279	South Africa	Sub-Saharan Africa	2009	No	seq2	seq4	folP_aa_insert_57-70	cat,ermB,tetM	0.25
GPS_MW_D8613	20	802	Malawi	Sub-Saharan Africa	0	No	seq1	seq1	folP_aa_insert_57-70	tetM	0.03
GPS_ZA_1442	14	6279	South Africa	Sub-Saharan Africa	2008	No	seq2	seq4	folP_aa_insert_57-70	cat,ermB,tetM	0.25
GPS_MW_D23762	20	802	Malawi	Sub-Saharan Africa	0	No	seq1	seq1	folA_I100L,folP_aa_insert_57-70	tetM	0.03
GPS_ZA_713	14	6279	South Africa	Sub-Saharan Africa	2006	No	seq2	seq4	folA_I100L,folP_aa_insert_57-70	cat,ermB,tetM	0.25
GPS_ZA_656	14	6279	South Africa	Sub-Saharan Africa	2006	No	seq2	seq4	folP_aa_insert_57-70	cat,ermB,tetM	0.25
ZA_GPS_SP469	14	6279	South Africa	Sub-Saharan Africa	2005	No	seq2	seq4	folA_I100L,folP_aa_insert_57-70	cat,ermB,tetM	0.25
ZA_GPS_SP314	14	6279	South Africa	Sub-Saharan Africa	2005	No	seq2	seq4	folA_I100L,folP_aa_insert_57-70	cat,ermB,tetM	0.25
GPS_ZA_1004	14	6279	South Africa	Sub-Saharan Africa	2010	Yes	seq2	seq4	folP_aa_insert_57-70	ermB,tetM	0.25
GPS_ZA_1122	14	6279	South Africa	Sub-Saharan Africa	2010	Yes	seq2	seq4	folA_I100L,folP_aa_insert_57-70	cat,ermB,tetM	0.25
GPS_ZA_1153	14	2059	South Africa	Sub-Saharan Africa	2010	Yes	seq2	seq4	folA_I100L,folP_aa_insert_57-70	mefA,tetM	0.25
GPS_ZA_1484	14	6279	South Africa	Sub-Saharan Africa	2006	No	seq2	seq4	folA_I100L,folP_aa_insert_57-70	cat,ermB,tetM	0.25
GPS_ZA_1196	14	2059	South Africa	Sub-Saharan Africa	2010	Yes	seq2	seq4	folA_I100L,folP_aa_insert_57-70	mefA,tetM	0.25
GPS_ZA_1213	14	6279	South Africa	Sub-Saharan Africa	2010	Yes	seq2	seq4	folP_aa_insert_57-70	cat,ermB,tetM	0.25
GPS_ZA_1463	14	6279	South Africa	Sub-Saharan Africa	2008	No	seq2	seq4	folP_aa_insert_57-70	ermB,tetM	0.25
GPS_ZA_carriage_SP272	14	10936	South Africa	Sub-Saharan Africa	2009	No	seq2	seq4	folP_aa_insert_57-70	ermB,tetM	0.25
GPS_ZA_1260	14	2059	South Africa	Sub-Saharan Africa	2010	Yes	seq2	seq4	folA_I100L,folP_aa_insert_57-70	mefA,tetM	0.25
GPS_ZA_carriage_SP23	14	8327	South Africa	Sub-Saharan Africa	2009	No	seq2	seq4	folA_I100L,folP_aa_insert_57-70	mefA,tetM	0.25
GPS_ZA_949	14	6279	South Africa	Sub-Saharan Africa	2009	No	seq6	seq4	folA_I100L,folP_aa_insert_57-70	cat,ermB,tetM	0.25
GPS_GM_0763	193	1526	Senegal	Sub-Saharan Africa	2012	No	seq1	seq2	folA_I100L,folP_aa_insert_57-70	tetM	0.25
GPS_ZA_936	14	6279	South Africa	Sub-Saharan Africa	2007	No	seq2	seq4	folA_I100L,folP_aa_insert_57-70	cat,ermB,tetM	0.25
GPS_ZA_942	14	6279	South Africa	Sub-Saharan Africa	2009	No	seq2	seq4	folP_aa_insert_57-70	cat,ermB,tetM	0.25
GPS_ZA_822	14	6279	South Africa	Sub-Saharan Africa	2007	No	seq2	seq4	folA_I100L,folP_aa_insert_57-70	ermB,tetM	0.25
GPS_ZA_1770	14	2059	South Africa	Sub-Saharan Africa	2010	Yes	seq2	seq4	folA_I100L,folP_aa_insert_57-70	mefA,tetM	0.25
GPS_GM_0731	20	802	Ghana	Sub-Saharan Africa	2011	No	seq1	seq1	folA_I100L,folP_aa_insert_57-70	cat,tetM	0.25
GPS_ZA_645	14	6279	South Africa	Sub-Saharan Africa	2006	No	seq2	seq4	folP_aa_insert_57-70	cat,ermB,tetM	0.25
ZA_GPS_SP400	14	6279	South Africa	Sub-Saharan Africa	2005	No	seq2	seq4	folP_aa_insert_57-70	ermB,tetM	0.25
GPS_ZA_1960	270	8330	South Africa	Sub-Saharan Africa	2011	Yes	seq1	seq2	folA_I100L,folP_aa_insert_57-70	None	0.25
GPS_ZA_1783	14	6279	South Africa	Sub-Saharan Africa	2010	Yes	seq2	seq4	folP_aa_insert_57-70	cat,ermB,tetM	0.25
GPS_ZA_1795	14	6279	South Africa	Sub-Saharan Africa	2010	Yes	seq2	seq4	folP_aa_insert_57-70	ermB,tetM	0.25
GPS_ZA_1797	14	6279	South Africa	Sub-Saharan Africa	2010	Yes	seq2	seq4	folP_aa_insert_57-70	cat,ermB,tetM	0.25
GPS_ZA_1798	14	2059	South Africa	Sub-Saharan Africa	2010	Yes	seq2	seq4	folA_I100L,folP_aa_insert_57-70	mefA,tetM	0.25
GPS_ZA_1810	14	2059	South Africa	Sub-Saharan Africa	2010	Yes	seq2	seq4	folA_I100L,folP_aa_insert_57-70	mefA,tetM	0.25
GPS_ZA_1815	14	2059	South Africa	Sub-Saharan Africa	2010	Yes	seq2	seq4	folA_I100L,folP_aa_insert_57-70	mefA,tetM	0.25
GPS_ZA_1877	14	6279	South Africa	Sub-Saharan Africa	2010	Yes	seq2	seq4	folP_aa_insert_57-70	ermB,tetM	0.25
GPS_ZA_1879	14	6279	South Africa	Sub-Saharan Africa	2010	Yes	seq2	seq4	folP_aa_insert_57-70	ermB,tetM	0.25
GPS_ZA_1894	14	10796	South Africa	Sub-Saharan Africa	2010	Yes	seq2	seq4	folP_aa_insert_57-70	ermB,tetM	0.25
GPS_ZA_1899	14	2059	South Africa	Sub-Saharan Africa	2010	Yes	seq2	missing	folA_I100L,folP_aa_insert_57-70	mefA,tetM	0.25
GPS_ZA_1958	14	2059	South Africa	Sub-Saharan Africa	2011	Yes	seq2	seq4	folA_I100L,folP_aa_insert_57-70	mefA,tetM	0.25
GPS_ZA_1975	14	6279	South Africa	Sub-Saharan Africa	2011	Yes	seq2	seq4	folP_aa_insert_57-70	cat,ermB,tetM	0.25
GPS_ZA_2009	14	6279	South Africa	Sub-Saharan Africa	2011	Yes	seq2	seq4	folP_aa_insert_57-70	ermB,tetM	0.25
GPS_ZA_2032	14	6279	South Africa	Sub-Saharan Africa	2011	Yes	seq2	seq4	folP_aa_insert_57-70	ermB,tetM	0.25
GPS_ZA_2042	14	6279	South Africa	Sub-Saharan Africa	2011	Yes	seq2	seq4	folA_I100L,folP_aa_insert_57-70	ermB,tetM	0.25
GPS_ZA_2062	14	8335	South Africa	Sub-Saharan Africa	2011	Yes	missing	seq4	folA_I100L,folP_aa_insert_57-70	mefA,tetM	0.25
GPS_ZA_1636	14	6279	South Africa	Sub-Saharan Africa	2009	No	seq2	seq4	folA_I100L,folP_aa_insert_57-70	ermB,tetM	0.25
GPS_ZA_2153	14	2059	South Africa	Sub-Saharan Africa	2011	Yes	seq2	seq4	folA_I100L,folP_aa_insert_57-70	mefA,tetM	0.25
GPS_ZA_2184	14	2059	South Africa	Sub-Saharan Africa	2011	Yes	seq2	seq4	folA_I100L,folP_aa_insert_57-70	mefA,tetM	0.25
GPS_ZA_2234	14	2059	South Africa	Sub-Saharan Africa	2011	Yes	seq2	seq4	folA_I100L,folP_aa_insert_57-70	mefA,tetM	0.25
GPS_ZA_2254	14	6279	South Africa	Sub-Saharan Africa	2011	Yes	seq2	seq4	folP_aa_insert_57-70	ermB,tetM	0.25
GPS_ZA_2278	14	2059	South Africa	Sub-Saharan Africa	2011	Yes	seq2	seq4	folA_I100L,folP_aa_insert_57-70	mefA,tetM	0.25
GPS_ZA_2284	14	2059	South Africa	Sub-Saharan Africa	2011	Yes	seq2	seq4	folA_I100L,folP_aa_insert_57-70	mefA,tetM	0.25
GPS_ZA_1620	14	6279	South Africa	Sub-Saharan Africa	2009	No	seq2	seq4	folA_I100L,folP_aa_insert_57-70	ermB,tetM	0.25
GPS_ZA_2286	14	6279	South Africa	Sub-Saharan Africa	2011	Yes	seq2	seq4	folA_I100L,folP_aa_insert_57-70	ermB,tetM	0.25
GPS_ZA_carriage_SP151	14	6279	South Africa	Sub-Saharan Africa	2009	No	seq2	seq4	folP_aa_insert_57-70	ermB,tetM	0.25
GPS_ZA_carriage_SP127	14	6279	South Africa	Sub-Saharan Africa	2009	No	seq2	seq4	folA_I100L,folP_aa_insert_57-70	ermB,tetM	0.25
GPS_ZA_2454	14	2059	South Africa	Sub-Saharan Africa	2013	Yes	seq2	seq4	folA_I100L,folP_aa_insert_57-70	mefA,tetM	0.25
GPS_ZA_2469	14	2059	South Africa	Sub-Saharan Africa	2013	Yes	seq2	seq4	folA_I100L,folP_aa_insert_57-70	mefA,tetM	0.25
GPS_ZA_2500	14	6279	South Africa	Sub-Saharan Africa	2013	Yes	seq2	seq4	folP_aa_insert_57-70	ermB,tetM	0.25
GPS_ZA_carriage_SP404	14	6279	South Africa	Sub-Saharan Africa	2009	No	seq2	seq4	folA_I100L,folP_aa_insert_57-70	ermB,tetM	0.25
GPS_ZA_2527	14	2059	South Africa	Sub-Saharan Africa	2013	Yes	seq2	seq4	folA_I100L,folP_aa_insert_57-70	mefA,tetM	0.25
GPS_ZA_2547	14	6279	South Africa	Sub-Saharan Africa	2013	Yes	seq2	seq4	folP_aa_insert_57-70	cat,ermB,tetM	0.25
GPS_ZA_carriage_SP377	14	6279	South Africa	Sub-Saharan Africa	2009	No	seq2	seq4	folA_I100L,folP_aa_insert_57-70	ermB,tetM	0.25
GPS_ZA_2551	14	6279	South Africa	Sub-Saharan Africa	2013	Yes	seq2	seq4	folP_aa_insert_57-70	cat,ermB,tetM	0.25
GPS_ZA_2557	14	2059	South Africa	Sub-Saharan Africa	2013	Yes	seq2	seq4	folA_I100L,folP_aa_insert_57-70	mefA,tetM	0.25
GPS_ZA_carriage_SP274	14	6279	South Africa	Sub-Saharan Africa	2009	No	seq2	seq4	folP_aa_insert_57-70	cat,ermB,tetM	0.25
GPS_ZA_carriage_SP33	14	6279	South Africa	Sub-Saharan Africa	2009	No	seq2	seq4	folP_aa_insert_57-70	ermB,tetM	0.25
GPS_ZA_2638	14	2059	South Africa	Sub-Saharan Africa	2013	Yes	seq2	seq4	folA_I100L,folP_aa_insert_57-70	mefA,tetM	0.25
GPS_ZA_carriage_SP143	14	6279	South Africa	Sub-Saharan Africa	2009	No	missing	seq4	folP_aa_insert_57-70	cat,ermB,tetM	0.25
GPS_ZA_carriage_SP115	14	6279	South Africa	Sub-Saharan Africa	2009	No	seq2	seq4	0	cat,tetM	0.25
GPS_ZA_carriage_SP149	14	6279	South Africa	Sub-Saharan Africa	2009	No	seq2	seq4	folP_aa_insert_57-70	ermB,tetM	0.25
GPS_ZA_2691	14	6279	South Africa	Sub-Saharan Africa	2013	Yes	seq2	seq4	folA_I100L,folP_aa_insert_57-70	ermB,tetM	0.25
GPS_ZA_2752	14	2059	South Africa	Sub-Saharan Africa	2014	Yes	seq2	seq4	folA_I100L,folP_aa_insert_57-70	mefA,tetM	0.25
GPS_ZA_2757	14	8741	South Africa	Sub-Saharan Africa	2011	Yes	seq2	seq4	folA_I100L,folP_aa_insert_57-70	ermB,tetM	0.25
GPS_ZA_2763	14	8741	South Africa	Sub-Saharan Africa	2011	Yes	seq2	seq4	folA_I100L,folP_aa_insert_57-70	ermB,tetM	0.25
GPS_ZA_carriage_SP446	14	6279	South Africa	Sub-Saharan Africa	2009	No	seq2	seq4	folA_I100L,folP_aa_insert_57-70	ermB,tetM	0.25
GPS_ZA_2838	14	2059	South Africa	Sub-Saharan Africa	2014	Yes	seq2	seq4	folA_I100L,folP_aa_insert_57-70	mefA,tetM	0.25
GPS_ZA_2851	14	2059	South Africa	Sub-Saharan Africa	2014	Yes	seq2	seq4	folA_I100L,folP_aa_insert_57-70	mefA,tetM	0.25
GPS_ZA_2861	14	2059	South Africa	Sub-Saharan Africa	2014	Yes	seq2	seq4	folA_I100L,folP_aa_insert_57-70	mefA,tetM	0.25
GPS_GM_1076	193	1526	Gambia	Sub-Saharan Africa	2009	No	seq1	missing	folA_I100L,folP_aa_insert_57-70	tetM	0.25
GPS_ZA_2881	14	6279	South Africa	Sub-Saharan Africa	2014	Yes	seq2	seq4	folA_I100L,folP_aa_insert_57-70	ermB,tetM	0.25
GPS_ZA_2914	14	2059	South Africa	Sub-Saharan Africa	2014	Yes	seq2	seq4	folA_I100L,folP_aa_insert_57-70	mefA,tetM	0.25
GPS_ZA_carriage_SP229	14	6279	South Africa	Sub-Saharan Africa	2009	No	seq2	seq4	folA_I100L,folP_aa_insert_57-70	cat,ermB,tetM	0.25
GPS_ZA_2923	14	2059	South Africa	Sub-Saharan Africa	2014	Yes	seq2	seq4	folA_I100L,folP_aa_insert_57-70	mefA,tetM	0.25
GPS_ZA_carriage_SP1022	14	6279	South Africa	Sub-Saharan Africa	2013	Yes	seq2	seq4	folP_aa_insert_57-70	ermB,tetM	0.25
GPS_ZA_carriage_SP70	14	6279	South Africa	Sub-Saharan Africa	2009	No	seq2	seq4	folP_aa_insert_57-70	cat,ermB,tetM	0.25
GPS_ZA_carriage_SP203	14	6279	South Africa	Sub-Saharan Africa	2009	No	seq2	seq4	folA_I100L,folP_aa_insert_57-70	ermB,tetM	0.25
GPS_ZA_carriage_SP65	14	6279	South Africa	Sub-Saharan Africa	2009	No	seq2	seq4	folP_aa_insert_57-70	cat,ermB,tetM	0.25
GPS_ZA_carriage_SP1086	14	2059	South Africa	Sub-Saharan Africa	2013	Yes	seq2	seq4	folA_I100L,folP_aa_insert_57-70	mefA,tetM	0.25
GPS_ZA_carriage_SP1197	14	11056	South Africa	Sub-Saharan Africa	2013	Yes	seq2	seq4	folA_I100L,folP_aa_insert_57-70	ermB,tetM	0.25
GPS_ZA_carriage_SP1324	14	2059	South Africa	Sub-Saharan Africa	2012	Yes	seq2	seq4	folA_I100L,folP_aa_insert_57-70	mefA,tetM	0.25
GPS_ZA_carriage_SP1399	14	2059	South Africa	Sub-Saharan Africa	2012	Yes	seq2	seq4	folA_I100L,folP_aa_insert_57-70	mefA,tetM	0.25
GPS_ZA_carriage_SP1401	14	6279	South Africa	Sub-Saharan Africa	2012	Yes	seq2	seq4	folP_aa_insert_57-70	cat,ermB,tetM	0.25
GPS_ZA_carriage_SP1407	14	6279	South Africa	Sub-Saharan Africa	2012	Yes	seq2	seq4	folP_aa_insert_57-70	ermB,tetM	0.25
GPS_ZA_carriage_SP1415	14	11069	South Africa	Sub-Saharan Africa	2012	Yes	seq2	seq4	folA_I100L,folP_aa_insert_57-70	mefA,tetM	0.25
GPS_ZA_carriage_SP1487	14	6279	South Africa	Sub-Saharan Africa	2012	Yes	seq2	seq4	folA_I100L,folP_aa_insert_57-70	ermB,tetM	0.25
GPS_ZA_carriage_SP1565	14	6279	South Africa	Sub-Saharan Africa	2010	Yes	seq2	seq4	folP_aa_insert_57-70	ermB,tetM	0.25
GPS_ZA_carriage_SP1599	14	11092	South Africa	Sub-Saharan Africa	2010	Yes	seq2	seq4	folA_I100L,folP_aa_insert_57-70	ermB,tetM	0.25
GPS_ZA_carriage_SP1606	14	2059	South Africa	Sub-Saharan Africa	2010	Yes	seq2	seq4	folA_I100L,folP_aa_insert_57-70	mefA,tetM	0.25
GPS_ZA_carriage_SP1637	14	2059	South Africa	Sub-Saharan Africa	2010	Yes	seq2	seq4	folA_I100L,folP_aa_insert_57-70	mefA,tetM	0.25
GPS_ZA_carriage_SP1646	14	6279	South Africa	Sub-Saharan Africa	2010	Yes	seq2	seq4	folP_aa_insert_57-70	cat,ermB,tetM	0.25
GPS_ZA_carriage_SP1695	14	6279	South Africa	Sub-Saharan Africa	2010	Yes	seq2	seq4	folA_I100L,folP_aa_insert_57-70	ermB,tetM	0.25
GPS_ZA_carriage_SP1700	14	6279	South Africa	Sub-Saharan Africa	2010	Yes	seq2	seq4	folA_I100L,folP_aa_insert_57-70	ermB,tetM	0.25
GPS_ZA_carriage_SP1763	14	2059	South Africa	Sub-Saharan Africa	2010	Yes	seq2	seq4	folA_I100L,folP_aa_insert_57-70	mefA,tetM	0.25
GPS_ZA_carriage_SP1805	14	6279	South Africa	Sub-Saharan Africa	2010	Yes	seq2	seq4	folP_aa_insert_57-70	cat,ermB,tetM	0.25
GPS_ZA_carriage_SP1806	14	2059	South Africa	Sub-Saharan Africa	2010	Yes	seq2	seq4	folA_I100L,folP_aa_insert_57-70	mefA,tetM	0.25
GPS_ZA_carriage_SP1890	14	2059	South Africa	Sub-Saharan Africa	2010	Yes	seq2	seq4	folA_I100L,folP_aa_insert_57-70	mefA,tetM	0.25
GPS_ZA_carriage_SP1891	14	2059	South Africa	Sub-Saharan Africa	2010	Yes	seq2	seq4	folA_I100L,folP_aa_insert_57-70	mefA,tetM	0.25
GPS_ZA_carriage_SP1903	14	6279	South Africa	Sub-Saharan Africa	2010	Yes	seq2	seq4	folA_I100L,folP_aa_insert_57-70	ermB,tetM	0.25
GPS_ZA_carriage_SP1912	14	2059	South Africa	Sub-Saharan Africa	2010	Yes	seq2	seq4	folA_I100L,folP_aa_insert_57-70	mefA,tetM	0.25
GPS_ZA_carriage_SP1913	14	2059	South Africa	Sub-Saharan Africa	2010	Yes	seq2	seq4	folA_I100L,folP_aa_insert_57-70	mefA,tetM	0.25
GPS_ZA_carriage_SP1922	14	2059	South Africa	Sub-Saharan Africa	2012	Yes	seq2	seq4	folA_I100L,folP_aa_insert_57-70	mefA,tetM	0.25
GPS_ZA_carriage_SP1928	14	2059	South Africa	Sub-Saharan Africa	2012	Yes	seq2	seq4	folA_I100L,folP_aa_insert_57-70	mefA,tetM	0.25
GPS_ZA_carriage_SP1959	14	6279	South Africa	Sub-Saharan Africa	2010	Yes	seq2	seq4	folA_I100L,folP_aa_insert_57-70	ermB,tetM	0.25
GPS_ZA_carriage_SP1973	14	6279	South Africa	Sub-Saharan Africa	2012	Yes	seq2	seq4	folP_aa_insert_57-70	cat,ermB,tetM	0.25
GPS_ZA_carriage_SP1976	14	6279	South Africa	Sub-Saharan Africa	2010	Yes	seq2	seq4	folA_I100L,folP_aa_insert_57-70	ermB,tetM	0.25
GPS_ZA_carriage_SP1995	14	10653	South Africa	Sub-Saharan Africa	2012	Yes	seq2	seq4	folA_I100L,folP_aa_insert_57-70	cat,ermB,tetM	0.25
GPS_ZA_carriage_SP2041	14	2059	South Africa	Sub-Saharan Africa	2012	Yes	seq2	seq4	folA_I100L,folP_aa_insert_57-70	mefA,tetM	0.25
GPS_ZA_carriage_SP335	14	6279	South Africa	Sub-Saharan Africa	2011	Yes	seq2	seq4	folP_aa_insert_57-70	cat,ermB,tetM	0.25
GPS_ZA_carriage_SP443	14	10653	South Africa	Sub-Saharan Africa	2011	Yes	seq2	seq4	folA_I100L,folP_aa_insert_57-70	ermB,tetM	0.25
GPS_ZA_carriage_SP484	14	6279	South Africa	Sub-Saharan Africa	2011	Yes	seq2	seq4	folP_aa_insert_57-70	ermB,tetM	0.25
GPS_ZA_carriage_SP517	14	2059	South Africa	Sub-Saharan Africa	2011	Yes	seq2	seq4	folA_I100L,folP_aa_insert_57-70	mefA,tetM	0.25
GPS_ZA_carriage_SP637	14	6279	South Africa	Sub-Saharan Africa	2011	Yes	seq2	seq4	folP_aa_insert_57-70	ermB,tetM	0.25
GPS_ZA_carriage_SP719	14	6279	South Africa	Sub-Saharan Africa	2011	Yes	seq2	seq4	folP_aa_insert_57-70	cat,ermB,tetM	0.25
GPS_ZA_carriage_SP720	14	6279	South Africa	Sub-Saharan Africa	2011	Yes	seq2	seq4	folP_aa_insert_57-70	cat,ermB,tetM	0.25
GPS_ZA_carriage_SP732	14	6279	South Africa	Sub-Saharan Africa	2011	Yes	seq2	seq4	folP_aa_insert_57-70	cat,ermB,tetM	0.25
GPS_ZA_carriage_SP773	14	6279	South Africa	Sub-Saharan Africa	2011	Yes	seq2	seq4	folP_aa_insert_57-70	cat,ermB,tetM	0.25
GPS_ZA_carriage_SP836	14	8327	South Africa	Sub-Saharan Africa	2013	Yes	seq2	seq4	folA_I100L,folP_aa_insert_57-70	mefA,tetM	0.25
GPS_ZA_carriage_SP875	14	6279	South Africa	Sub-Saharan Africa	2013	Yes	seq2	seq4	folA_I100L,folP_aa_insert_57-70	cat,tetM	0.25
GPS_ZA_carriage_SP908	14	8334	South Africa	Sub-Saharan Africa	2013	Yes	seq2	seq4	folP_aa_insert_57-70	ermB,tetM	0.25
GPS_ZA_carriage_SP909	14	8334	South Africa	Sub-Saharan Africa	2013	Yes	seq2	seq4	folP_aa_insert_57-70	ermB,tetM	0.25
GPS_ZA_carriage_SP921	14	6279	South Africa	Sub-Saharan Africa	2013	Yes	missing	seq4	folP_aa_insert_57-70	ermB,tetM	0.25
GPS_ZA_carriage_SP935	14	6279	South Africa	Sub-Saharan Africa	2013	Yes	seq2	seq4	folA_I100L,folP_aa_insert_57-70	ermB,tetM	0.25
SAMN07157142	14	2059	South Africa	Sub-Saharan Africa	2013	Yes	seq2	seq4	folA_I100L,folP_aa_insert_57-70	mefA,tetM	0.25
SAMN07157154	14	2059	South Africa	Sub-Saharan Africa	2013	Yes	seq2	seq4	folA_I100L,folP_aa_insert_57-70	mefA,tetM	0.25
SAMN07157162	14	2059	South Africa	Sub-Saharan Africa	2013	Yes	seq2	seq4	folA_I100L,folP_aa_insert_57-70	mefA,tetM	0.25
SAMN07157183	14	2059	South Africa	Sub-Saharan Africa	2013	Yes	seq2	seq4	folA_I100L,folP_aa_insert_57-70	mefA,tetM	0.25
GPS_IL_26394	5	338	Israel	Western Asia	2012	Yes	seq1	seq2	0	None	0.25
GPS_BR_0449_13	5	338	Brazil	Latin America and the Caribbean	2013	Yes	seq1	seq2	folA_I100L,folP_aa_insert_57-70	None	0.12
SAMN07157192	14	2059	South Africa	Sub-Saharan Africa	2013	Yes	seq2	seq4	folA_I100L,folP_aa_insert_57-70	mefA,tetM	0.25
SAMN07157197	14	2059	South Africa	Sub-Saharan Africa	2013	Yes	missing	seq4	folA_I100L,folP_aa_insert_57-70	mefA,tetM	0.25
SAMN07157205	14	2059	South Africa	Sub-Saharan Africa	2013	Yes	seq2	seq4	folA_I100L,folP_aa_insert_57-70	mefA,tetM	0.25
SAMN07157228	14	2059	South Africa	Sub-Saharan Africa	2013	Yes	seq2	seq4	folA_I100L,folP_aa_insert_57-70	mefA,tetM	0.25
GPS_MW_19017	20	802	Malawi	Sub-Saharan Africa	0	No	seq1	seq1	folA_I100L,folP_aa_insert_57-70	tetM	0.03
GPS_MW_D34652	20	802	Malawi	Sub-Saharan Africa	0	No	seq1	seq1	folA_I100L,folP_aa_insert_57-70	tetM	0.03
GPS_MW_D7609	20	802	Malawi	Sub-Saharan Africa	0	No	seq1	seq1	folP_aa_insert_57-70	tetM	0.03
GPS_MW_D28658	20	802	Malawi	Sub-Saharan Africa	0	No	seq1	seq1	folA_I100L,folP_aa_insert_57-70	tetM	0.03
GPS_MW_D21082	20	802	Malawi	Sub-Saharan Africa	0	No	seq1	seq1	folP_aa_insert_57-70	tetM	0.03
BVY5D5	20	ST not assigned	Malawi	Sub-Saharan Africa	0	Yes	seq1	seq1	folA_I100L,folP_aa_insert_57-70	tetM	0.12
BVY7H8	5	15021	Malawi	Sub-Saharan Africa	0	Yes	seq1	seq2	folA_I100L,folP_aa_insert_57-70	None	0.12
BVY91K	5	15021	Malawi	Sub-Saharan Africa	0	Yes	seq1	seq2	folA_I100L,folP_aa_insert_57-70	None	0.12
BVY704	20	ST not assigned	Malawi	Sub-Saharan Africa	0	Yes	seq1	seq1	folA_I100L,folP_aa_insert_57-70	tetM	0.06
BVY18R	272	4884	Malawi	Sub-Saharan Africa	0	Yes	seq1	seq2	folA_I100L,folP_aa_insert_57-70	None	0.03
BVY1SH	116	ST not assigned	Malawi	Sub-Saharan Africa	0	Yes	seq1	seq12	folA_I100L,folP_aa_insert_57-70	None	0.03
BVY1NY	272	12330	Malawi	Sub-Saharan Africa	0	Yes	seq1	seq2	folA_I100L,folP_aa_insert_57-70	None	0.03
BVY1SZ	228	ST not assigned	Malawi	Sub-Saharan Africa	0	Yes	seq1	seq1	folA_I100L,folP_aa_insert_57-70	None	0.03
BVY2DS	116	10878	Malawi	Sub-Saharan Africa	0	Yes	seq1	seq2	folA_I100L,folP_aa_insert_57-70	None	0.03
BVY5F4	Not assigned	ST not assigned	Malawi	Sub-Saharan Africa	0	Yes	seq1	seq11	folA_I100L,folP_aa_insert_57-70	None	0.03
GPS_ZA_carriage_SP192	14	6279	South Africa	Sub-Saharan Africa	2009	No	seq2	seq4	folA_I100L,folP_aa_insert_57-70	cat,ermB,tetM	0.25
BVY39V	22;857;882	ST not assigned	Malawi	Sub-Saharan Africa	0	Yes	seq1	seq1	folA_I100L,folP_aa_insert_57-70	None	0.03
BVY4Y5	228	ST not assigned	Malawi	Sub-Saharan Africa	0	Yes	seq1	seq1	folA_I100L,folP_aa_insert_57-70	None	0.03
BVY6P5	71	ST not assigned	Malawi	Sub-Saharan Africa	0	Yes	seq1	seq1	folA_I100L,folP_aa_insert_57-70	None	0.03
BVY870	116	ST not assigned	Malawi	Sub-Saharan Africa	0	Yes	seq1	seq2	folA_I100L,folP_aa_insert_57-70	catQ,mefA,tetM	0.03
BVY9ML	20	802	Malawi	Sub-Saharan Africa	0	Yes	seq1	seq1	folA_I100L,folP_aa_insert_57-70	tetM	0.03
SAMEA971372	20	ST not assigned	Malawi	Sub-Saharan Africa	1800	No	seq1	seq12	folP_aa_insert_57-70	tetM	0.06
SAMEA971443	20	ST not assigned	Malawi	Sub-Saharan Africa	1800	No	seq1	seq12	folP_aa_insert_57-70	tetM	0.06
SAMEA1033801	20	16176	Malawi	Sub-Saharan Africa	1800	No	seq1	seq1	folA_I100L,folP_aa_insert_57-70	tetM	0.03
SAMEA1033759	20	802	Malawi	Sub-Saharan Africa	1800	No	seq1	seq1	folA_I100L,folP_aa_insert_57-70	tetM	0.03
GPS_MW_D2715	10	1047	Malawi	Sub-Saharan Africa	1999	No	seq1	seq12	folA_I100L,folP_aa_insert_57-70	cat,tetM	0.5
1005792	176	9491	Malawi	Sub-Saharan Africa	2010	No	seq1	seq2	folA_I100L,folP_aa_insert_57-70	None	0.12
A58946	176	9491	Malawi	Sub-Saharan Africa	2010	No	seq1	seq2	folA_I100L,folP_aa_insert_57-70	None	0.12
C10263	20	9530	Malawi	Sub-Saharan Africa	2004	No	seq1	seq1	folA_I100L,folP_aa_insert_57-70	mefA,tetM	0.25
C13420	20	9530	Malawi	Sub-Saharan Africa	2006	No	seq1	seq1	folA_I100L,folP_aa_insert_57-70	ermB,tetM	0.25
C23361	20	802	Malawi	Sub-Saharan Africa	2010	No	seq1	seq1	folP_aa_insert_57-70	tetM	0.03
GPS_MA_293	5	277	Morocco	Northern Africa	2009	No	seq1	seq1	0	None	0.25
GPS_GM_1924	193	1526	Gambia	Sub-Saharan Africa	2009	No	seq1	seq2	folA_I100L,folP_aa_insert_57-70	tetM	0.25
GPS_MA_146	5	277	Morocco	Northern Africa	2008	No	seq1	seq1	0	None	0.25
C499	20	802	Malawi	Sub-Saharan Africa	2006	No	seq1	seq1	folA_I100L,folP_aa_insert_57-70	tetM	0.03
GPS_IL_103666	5	172	Israel	Western Asia	2008	No	seq1	seq1	folA_I100L,folP_aa_insert_57-70	None	2
GPS_IL_102954	5	172	Israel	Western Asia	2008	No	seq1	seq1	folA_I100L,folP_aa_insert_57-70	None	2
GPS_IL_138379	113	353	Israel	Western Asia	2005	No	seq1	seq2	folP_aa_insert_57-70	None	0.25
GPS_ZA_1264	14	6279	South Africa	Sub-Saharan Africa	2006	No	seq2	seq4	folP_aa_insert_57-70	ermB,tetM	0.25
GPS_ZA_1076	14	6279	South Africa	Sub-Saharan Africa	2009	No	seq2	seq4	folP_aa_insert_57-70	ermB,tetM	0.25
GPS_ZA_carriage_SP776	5	988	South Africa	Sub-Saharan Africa	2011	Yes	seq1	seq2	folA_I100L,folP_aa_insert_57-70	None	0.25
GPS_ZA_1024	14	6279	South Africa	Sub-Saharan Africa	2009	No	seq2	seq4	folA_I100L,folP_aa_insert_57-70	cat,ermB,tetM	0.25
GPS_IL_9397	5	172	Israel	Western Asia	2006	No	seq1	seq1	folA_I100L,folP_aa_insert_57-70	None	2
GPS_IL_8693	5	1526	Israel	Western Asia	2005	No	seq1	seq1	folA_I100L,folP_aa_insert_57-70	None	2
GPS_BR_0163_08	5	338	Brazil	Latin America and the Caribbean	2008	No	seq1	seq2	folA_I100L,folP_aa_insert_57-70	None	0.25
GPS_BR_0057_08	5	338	Brazil	Latin America and the Caribbean	2008	No	seq1	seq2	0	None	0.25
GPS_IL_147772	5	277	Israel	Western Asia	2009	No	seq1	seq1	folP_aa_insert_57-70	None	0.25
GPS_IL_131617	5	277	Israel	Western Asia	2007	No	seq1	seq1	folP_aa_insert_57-70	None	0.25
GPS_BR_0623_08	113	353	Brazil	Latin America and the Caribbean	2008	No	seq1	seq2	folA_I100L,folP_aa_insert_57-70	None	0.25
GPS_BY_255	904;9	63	Belarus	Eastern Europe	2015	No	seq1	seq1	0	ermB,tetM	0.25
ZA_GPS_SP201	14	6279	South Africa	Sub-Saharan Africa	2005	No	seq2	seq4	0	cat,ermB,tetM	0.25
ZA_GPS_SP502	14	6279	South Africa	Sub-Saharan Africa	2005	No	seq2	seq4	folP_aa_insert_57-70	cat,ermB,tetM	0.25
GPS_ZA_1524	14	6279	South Africa	Sub-Saharan Africa	2006	No	seq2	seq4	folP_aa_insert_57-70	cat,ermB,tetM	0.25
GPS_ZA_1497	14	6279	South Africa	Sub-Saharan Africa	2007	No	seq2	seq4	folP_aa_insert_57-70	cat,ermB,tetM	0.25
C6621	20	802	Malawi	Sub-Saharan Africa	2003	No	seq1	seq1	folA_I100L,folP_aa_insert_57-70	tetM	0.03
GPS_BR_0758_09	5	3163	Brazil	Latin America and the Caribbean	2009	No	seq1	seq2	folA_I100L,folP_aa_insert_57-70	None	0.25
D12791	20	802	Malawi	Sub-Saharan Africa	2001	No	seq1	seq1	folP_aa_insert_57-70	tetM	0.03
GPS_ZA_carriage_SP954	37	2421	South Africa	Sub-Saharan Africa	2013	Yes	seq2	seq4	folA_I100L,folP_aa_insert_57-70	None	0.25
D12899	176	9491	Malawi	Sub-Saharan Africa	2001	No	seq1	seq2	folA_I100L,folP_aa_insert_57-70	None	0.12
D13156	20	802	Malawi	Sub-Saharan Africa	2001	No	seq1	seq1	folA_I100L,folP_aa_insert_57-70	tetM	0.03
D1703	328	10609	Malawi	Sub-Saharan Africa	1999	No	seq1	seq2	folA_I100L,folP_aa_insert_57-70	None	0.03
D30625	20	802	Malawi	Sub-Saharan Africa	2005	No	seq1	seq1	folP_aa_insert_57-70	tetM	0.03
D34320	20	802	Malawi	Sub-Saharan Africa	2005	No	seq1	seq1	folA_I100L,folP_aa_insert_57-70	tetM	0.03
D36663	5	361	Malawi	Sub-Saharan Africa	2006	No	seq1	seq1	folA_I100L,folP_aa_insert_57-70	None	0.06
D56983	20	9530	Malawi	Sub-Saharan Africa	2010	No	seq1	seq1	folA_I100L,folP_aa_insert_57-70	mefA,tetM	0.25
ZA_GPS_SP100	14	2059	South Africa	Sub-Saharan Africa	2012	Yes	seq2	seq4	folA_I100L,folP_aa_insert_57-70	mefA,tetM	0.25
ZA_GPS_SP112	14	2059	South Africa	Sub-Saharan Africa	2012	Yes	seq2	seq4	folA_I100L,folP_aa_insert_57-70	mefA,tetM	0.25
ZA_GPS_SP113	14	2059	South Africa	Sub-Saharan Africa	2012	Yes	seq2	seq4	folA_I100L,folP_aa_insert_57-70	mefA,tetM	0.25
ZA_GPS_SP139	14	6279	South Africa	Sub-Saharan Africa	2012	Yes	seq2	seq4	folA_I100L,folP_aa_insert_57-70	ermB,tetM	0.25
ZA_GPS_SP173	14	6279	South Africa	Sub-Saharan Africa	2012	Yes	seq2	seq4	folP_aa_insert_57-70	ermB,tetM	0.25
ZA_GPS_SP33	14	2059	South Africa	Sub-Saharan Africa	2012	Yes	seq2	seq4	folA_I100L,folP_aa_insert_57-70	mefA,tetM	0.25
ZA_GPS_SP39	14	9911	South Africa	Sub-Saharan Africa	2012	Yes	seq2	seq4	folA_I100L,folP_aa_insert_57-70	mefA,tetM	0.25
ZA_GPS_SP4	14	2059	South Africa	Sub-Saharan Africa	2012	Yes	seq2	seq4	folA_I100L,folP_aa_insert_57-70	mefA,tetM	0.25
ZA_GPS_SP43	14	2059	South Africa	Sub-Saharan Africa	2012	Yes	seq2	seq4	folA_I100L,folP_aa_insert_57-70	mefA,tetM	0.25
ZA_GPS_SP5	14	2059	South Africa	Sub-Saharan Africa	2012	Yes	seq2	seq4	folA_I100L,folP_aa_insert_57-70	mefA,tetM	0.25
SMRU2390	5	172	Thailand	South-eastern Asia	2010	No	seq1	seq1	folA_I100L,folP_aa_insert_57-70	tetM	0.25
SMRU2330	5	172	Thailand	South-eastern Asia	2010	No	seq1	seq1	folA_I100L,folP_aa_insert_57-70	tetM	0.25
ZA_GPS_SP52	14	2059	South Africa	Sub-Saharan Africa	2012	Yes	seq2	seq4	folA_I100L,folP_aa_insert_57-70	mefA,tetM	0.25
SMRU2284	5	172	Thailand	South-eastern Asia	2010	No	seq1	seq1	folA_I100L,folP_aa_insert_57-70	tetM	0.25
SMRU2582	5	172	Thailand	South-eastern Asia	2010	No	seq1	seq1	folA_I100L,folP_aa_insert_57-70	tetM	0.25
ZA_GPS_SP54	14	2059	South Africa	Sub-Saharan Africa	2012	Yes	seq2	seq4	folA_I100L,folP_aa_insert_57-70	mefA,tetM	0.25
ZA_GPS_SP58	14	6279	South Africa	Sub-Saharan Africa	2012	Yes	seq2	seq4	folP_aa_insert_57-70	ermB,tetM	0.25
SMRU2079	5	172	Thailand	South-eastern Asia	2009	No	seq1	seq1	folA_I100L,folP_aa_insert_57-70	tetM	0.25
ZA_GPS_SP80	14	9932	South Africa	Sub-Saharan Africa	2012	Yes	seq2	seq4	folA_I100L,folP_aa_insert_57-70	cat,ermB,tetM	0.25
ZA_GPS_SP83	14	2059	South Africa	Sub-Saharan Africa	2012	Yes	seq2	seq4	folA_I100L,folP_aa_insert_57-70	mefA,tetM	0.25
SMRU1645	5	172	Thailand	South-eastern Asia	2009	No	seq1	seq1	folA_I100L,folP_aa_insert_57-70	tetM	0.25
ZA_GPS_SP96	14	2059	South Africa	Sub-Saharan Africa	2012	Yes	seq2	seq4	folA_I100L,folP_aa_insert_57-70	mefA,tetM	0.25
GPS_ZA_2932	14	12147	South Africa	Sub-Saharan Africa	2014	Yes	seq2	seq1	folA_I100L,folP_aa_insert_57-70	mefA,tetM	0.25
GPS_ZA_carriage_SP1382	14	6285	South Africa	Sub-Saharan Africa	2012	Yes	seq2	seq1	folP_aa_insert_57-70	mefA,tetM	0.25
GPS_ZA_carriage_SP1653	14	6285	South Africa	Sub-Saharan Africa	2010	Yes	seq2	seq1	folP_aa_insert_57-70	mefA,tetM	0.25
SMRU1547	5	172	Thailand	South-eastern Asia	2009	No	seq1	seq1	folA_I100L,folP_aa_insert_57-70	tetM	0.25
SMRU1215	5	172	Thailand	South-eastern Asia	2009	No	seq1	seq1	folA_I100L,folP_aa_insert_57-70	tetM	0.25
SMRU1021	20	802	Thailand	South-eastern Asia	2008	No	seq1	seq18	folA_I100L,folP_aa_insert_57-70	tetM	0.25
GPS_ZA_carriage_SP476	14	5653	South Africa	Sub-Saharan Africa	2011	Yes	seq2	seq1	folP_aa_insert_57-70	mefA,tetM	0.25
SMRU2974	5	172	Thailand	South-eastern Asia	2010	No	seq1	seq1	folA_I100L,folP_aa_insert_57-70	tetM	0.25
SMRU2776	5	172	Thailand	South-eastern Asia	2010	No	seq1	seq1	folA_I100L,folP_aa_insert_57-70	tetM	0.25
SMRU2748	5	172	Thailand	South-eastern Asia	2010	No	seq1	seq1	folA_I100L,folP_aa_insert_57-70	tetM	0.25
SMRU2862	5	172	Thailand	South-eastern Asia	2010	No	seq1	seq1	folA_I100L,folP_aa_insert_57-70	tetM	0.25
GPS_ZA_1211	270	10759	South Africa	Sub-Saharan Africa	2007	No	seq1	seq2	folA_I100L,folP_aa_insert_57-70	None	0.25
GPS_GM_0484	5	12672	Gambia	Sub-Saharan Africa	2003	No	seq1	seq2	folA_I100L,folP_aa_insert_57-70,parC_S79Y	tetM	0.25
GPS_GM_0441	193	12718	Gambia	Sub-Saharan Africa	2007	No	seq1	missing	folA_I100L,folP_aa_insert_57-70	tetM	0.25
982223	5	16193	Not avialable	Not avialable	0	Not avialable	seq2	seq1	folP_aa_insert_57-70	None	0.25
SAMEA1025567	5	172	Thailand	South-eastern Asia	2009	No	seq1	seq1	folA_I100L,folP_aa_insert_57-70	tetM	0.25
SAMEA1025615	5	172	Thailand	South-eastern Asia	2009	No	seq1	seq1	folA_I100L,folP_aa_insert_57-70	tetM	0.25
SAMEA1025833	5	172	Thailand	South-eastern Asia	2009	No	seq1	seq1	folA_I100L,folP_aa_insert_57-70	tetM	0.25
SAMEA1029253	5	172	Thailand	South-eastern Asia	2009	No	seq1	seq1	folA_I100L,folP_aa_insert_57-70	tetM	0.25
SAMEA1028818	5	172	Thailand	South-eastern Asia	2010	No	seq1	seq1	folA_I100L,folP_aa_insert_57-70	tetM	0.25
SAMEA12549567	10	ST not assigned	Cambodia	South-eastern Asia	0	No	missing	seq1	folA_I100L,folP_aa_insert_57-70	tetM	0.25
SAMN04254685	10	ST not assigned	Cambodia	South-eastern Asia	2009	No	seq8	seq1	folA_I100L,folP_aa_insert_57-70	tetM	0.25
GPS_MW_1005847	176	9491	Malawi	Sub-Saharan Africa	2010	No	seq1	seq2	folA_I100L,folP_aa_insert_57-70	None	0.12
GPS_MW_1021317	176	9491	Malawi	Sub-Saharan Africa	0	No	seq1	seq2	folA_I100L,folP_aa_insert_57-70	None	0.12
GPS_MW_1024121	5	10889	Malawi	Sub-Saharan Africa	2011	No	seq1	seq2	folA_I100L,folP_aa_insert_57-70	None	0.12
GPS_MW_C10016_R1	328	10609	Malawi	Sub-Saharan Africa	2004	No	seq1	seq2	folA_I100L,folP_aa_insert_57-70	None	0.03
GPS_MW_C10085	20	802	Malawi	Sub-Saharan Africa	2004	No	seq1	seq1	folA_I100L,folP_aa_insert_57-70	tetM	0.03
GPS_MW_C10281	20	802	Malawi	Sub-Saharan Africa	2004	No	seq1	seq1	folA_I100L,folP_aa_insert_57-70	tetM	0.03
GPS_MW_C11283_R1	20	802	Malawi	Sub-Saharan Africa	2005	No	seq1	seq1	folA_I100L,folP_aa_insert_57-70	tetM	0.03
GPS_MW_C11481_R1	20	802	Malawi	Sub-Saharan Africa	2005	No	seq1	seq1	folP_aa_insert_57-70	tetM	0.03
239434	7	36	United States of America	Northern America	2001	Yes	seq1	seq2	0	None	0.03
ZA_GPS_SP477	14	5653	South Africa	Sub-Saharan Africa	2005	No	seq2	seq1	folA_I100L,folP_aa_insert_57-70	mefA,tetM	0.12
PATH3174	14	6344	Peru	Latin America and the Caribbean	2008	No	seq2	seq4	folA_I100L,folP_aa_insert_57-70	ermB,tetM	0.12
ZA_GPS_SP517	14	8716	South Africa	Sub-Saharan Africa	2005	No	seq2	seq4	folA_I100L,folP_aa_insert_57-70	mefA,tetM	0.12
GPS_ZA_1418	14	6279	South Africa	Sub-Saharan Africa	2008	No	seq2	seq4	folA_I100L,folP_aa_insert_57-70	mefA,tetM	0.12
GPS_ZA_carriage_SP31	14	6279	South Africa	Sub-Saharan Africa	2009	No	seq2	seq4	folA_I100L,folP_aa_insert_57-70	mefA,tetM	0.12
PATH2590	14	242	Peru	Latin America and the Caribbean	2007	No	seq2	seq4	folA_I100L,folP_aa_insert_57-70	ermB,tetM	0.12
PATH3359	14	242	Peru	Latin America and the Caribbean	2009	No	seq2	seq4	folP_aa_insert_57-70	tetM	0.12
SAMEA1020256	14	242	Not avialable	Not avialable	2005	Not avialable	seq2	seq4	folP_aa_insert_57-70	mefA,tetM	0.12
GPS_MW_C14257	20	802	Malawi	Sub-Saharan Africa	2006	No	seq1	seq1	folA_I100L,folP_aa_insert_57-70	tetM	0.03
GPS_MW_5	20	9530	Malawi	Sub-Saharan Africa	2008	No	seq1	seq1	folA_I100L,folP_aa_insert_57-70	tetM	0.25
5416167_3254194_252	20	9530	Malawi	Sub-Saharan Africa	2009	No	seq1	seq1	folA_I100L,folP_aa_insert_57-70	tetM	0.25
5459746_3364575_1050	20	9530	Malawi	Sub-Saharan Africa	2009	No	seq1	seq1	folA_I100L,folP_aa_insert_57-70	tetM	0.25
5384052_3319778_600	20	9530	Malawi	Sub-Saharan Africa	2009	No	seq1	seq1	folA_I100L,folP_aa_insert_57-70	mefA,tetM	0.25
5545687_3255459_468	20	9530	Malawi	Sub-Saharan Africa	2009	No	seq1	seq1	folA_I100L,folP_aa_insert_57-70	tetM	0.25
GPS_RU_2886	46	12464	Russian Federation	Euroasia	2015	Yes	seq1	seq1	folP_aa_insert_57-70	None	0.12
462956	7	36	United States of America	Northern America	2001	Yes	seq1	seq2	0	None	0.03
GPS_US_4149_03	7	36	United States of America	Northern America	2002	Yes	seq1	seq2	0	None	0.03
GPS_GM_0746	94	12238	Ghana	Sub-Saharan Africa	2011	No	seq1	seq3	folA_I100L,folP_aa_insert_57-70	tetM	0.12
5545690_3255446_467	20	9530	Malawi	Sub-Saharan Africa	2009	No	seq1	seq1	folA_I100L,folP_aa_insert_57-70	tetM	0.25
GPS_ZA_carriage_SP66	201	12276	South Africa	Sub-Saharan Africa	2009	No	seq1	seq1	0	None	0.12
GPS_US_7147_99_R1	7	9749	United States of America	Northern America	1999	No	seq1	seq1	0	None	0.12
5566384_3530297_2464	20	12845	Malawi	Sub-Saharan Africa	2009	No	seq1	seq1	folA_I100L,folP_aa_insert_57-70	tetM	0.12
GPS_US_PATH6512	7	9749	Trinidad and Tobago	Latin America and the Caribbean	1997	No	seq1	seq1	0	None	0.12
GPS_NP_4073	176	11028	Nepal	Southern Asia	2014	No	seq1	seq2	folP_aa_insert_57-70	None	0.12
GPS_NP_6296	176	11028	Nepal	Southern Asia	2014	No	seq1	seq2	folP_aa_insert_57-70	None	0.12
GPS_BY_123	46	1500	Belarus	Eastern Europe	2014	No	seq1	seq1	folP_aa_insert_57-70	None	0.12
GPS_RU_1127	46	1500	Russian Federation	Euroasia	2011	No	seq1	seq1	folP_aa_insert_57-70	None	0.12
GPS_BD_10969	176	9491	Bangladesh	Southern Asia	2009	No	seq1	seq2	folP_aa_insert_57-70	None	0.12
5532723_3467313_1898	20	12845	Malawi	Sub-Saharan Africa	2009	No	seq1	seq1	folA_I100L,folP_aa_insert_57-70	tetM	0.12
GPS_MW_1380	91	9574	Malawi	Sub-Saharan Africa	2009	No	seq1	seq1	folA_I100L,folP_aa_insert_57-70	None	0.06
GPS_BR_0749_09	5	338	Brazil	Latin America and the Caribbean	2009	No	seq1	seq2	folA_I100L,folP_aa_insert_57-70	None	0.25
GPS_BY_310	46	1500	Belarus	Eastern Europe	2014	No	seq1	seq1	folP_aa_insert_57-70	None	0.12
SMRU956	20	802	Thailand	South-eastern Asia	2008	No	seq1	missing	folA_I100L,folP_aa_insert_57-70	tetM	0.12
SMRU935	20	802	Thailand	South-eastern Asia	2008	No	seq1	missing	folA_I100L,folP_aa_insert_57-70	tetM	0.12
SMRU939	20	802	Thailand	South-eastern Asia	2008	No	seq1	missing	folA_I100L,folP_aa_insert_57-70	tetM	0.12
SMRU253	20	802	Thailand	South-eastern Asia	2008	No	seq1	seq21	folA_I100L,folP_aa_insert_57-70	tetM	0.12
SMRU244	20	802	Thailand	South-eastern Asia	2008	No	seq1	missing	folA_I100L,folP_aa_insert_57-70	tetM	0.12
SMRU170	20	802	Thailand	South-eastern Asia	2008	No	seq1	seq27	folA_I100L,folP_aa_insert_57-70	tetM	0.12
SMRU542	24	2624	Thailand	South-eastern Asia	2008	No	seq1	seq11	folA_I100L,folP_aa_insert_57-70	tetM	0.12
SMRU153	20	ST not assigned	Thailand	South-eastern Asia	2008	No	seq1	missing	folA_I100L,folP_aa_insert_57-70	tetM	0.12
SMRU151	20	802	Thailand	South-eastern Asia	2008	No	seq1	missing	folA_I100L,folP_aa_insert_57-70	tetM	0.12
SMRU523	20	802	Thailand	South-eastern Asia	2008	No	seq1	seq25	folA_I100L,folP_aa_insert_57-70	tetM	0.12
SMRU516	24	2624	Thailand	South-eastern Asia	2008	No	seq1	seq11	folA_I100L,folP_aa_insert_57-70	tetM	0.12
SMRU423	20	802	Thailand	South-eastern Asia	2008	No	seq1	missing	folA_I100L,folP_aa_insert_57-70	tetM	0.12
SMRU421	20	802	Thailand	South-eastern Asia	2008	No	seq1	seq21	folA_I100L,folP_aa_insert_57-70	tetM	0.12
SMRU76	20	802	Thailand	South-eastern Asia	2008	No	seq1	seq1	folA_I100L,folP_aa_insert_57-70	tetM	0.12
SMRU2378	20	802	Thailand	South-eastern Asia	2010	No	seq1	missing	folA_I100L,folP_aa_insert_57-70	tetM	0.12
SMRU2342	20	802	Thailand	South-eastern Asia	2010	No	seq1	seq21	folA_I100L,folP_aa_insert_57-70,parE_D435N	tetM	0.12
SMRU2257	20	802	Thailand	South-eastern Asia	2009	No	seq1	missing	folA_I100L,folP_aa_insert_57-70	tetM	0.12
SMRU2640	20	802	Thailand	South-eastern Asia	2010	No	seq1	seq18	folA_I100L,folP_aa_insert_57-70,parE_D435N	tetM	0.12
SMRU2620	20	802	Thailand	South-eastern Asia	2010	No	seq1	seq1	folA_I100L,folP_aa_insert_57-70	tetM	0.12
SMRU2610	20	802	Thailand	South-eastern Asia	2010	No	seq1	missing	folA_I100L,folP_aa_insert_57-70	tetM	0.12
SMRU2599	20	802	Thailand	South-eastern Asia	2010	No	seq1	missing	folA_I100L,folP_aa_insert_57-70	tetM	0.12
SMRU2575	20	802	Thailand	South-eastern Asia	2010	No	seq1	seq23	folA_I100L,folP_aa_insert_57-70,parE_D435N	tetM	0.12
SMRU2565	20	802	Thailand	South-eastern Asia	2010	No	seq1	missing	folA_I100L,folP_aa_insert_57-70	tetM	0.12
SMRU2462	24	10489	Thailand	South-eastern Asia	2010	No	seq1	seq11	folA_I100L,folP_aa_insert_57-70	tetM	0.12
SMRU2470	20	802	Thailand	South-eastern Asia	2010	No	seq1	missing	folA_I100L,folP_aa_insert_57-70	ermB,tetM	0.12
SMRU2448	24	2624	Thailand	South-eastern Asia	2010	No	seq1	missing	folA_I100L,folP_aa_insert_57-70	tetM	0.12
SMRU2431	24	10489	Thailand	South-eastern Asia	2010	No	seq1	missing	folA_I100L,folP_aa_insert_57-70	tetM	0.12
SMRU2697	24	2624	Thailand	South-eastern Asia	2010	No	seq1	seq28	folA_I100L,folP_aa_insert_57-70	tetM	0.12
SMRU2530	20	802	Thailand	South-eastern Asia	2010	No	seq1	seq1	folA_I100L,folP_aa_insert_57-70,parE_D435N	tetM	0.12
SMRU2511	20	802	Thailand	South-eastern Asia	2010	No	seq1	missing	folA_I100L,folP_aa_insert_57-70	tetM	0.12
SMRU2189	24	2624	Thailand	South-eastern Asia	2009	No	seq1	missing	folA_I100L,folP_aa_insert_57-70	tetM	0.12
SMRU2180	20	802	Thailand	South-eastern Asia	2009	No	seq1	seq20	folA_I100L,folP_aa_insert_57-70	tetM	0.12
SMRU2165	20	802	Thailand	South-eastern Asia	2009	No	seq1	seq21	folA_I100L,folP_aa_insert_57-70	tetM	0.12
SMRU2143	20	802	Thailand	South-eastern Asia	2009	No	seq1	seq20	folA_I100L,folP_aa_insert_57-70	tetM	0.12
SMRU2071	20	802	Thailand	South-eastern Asia	2009	No	seq1	missing	folA_I100L,folP_aa_insert_57-70	tetM	0.12
SMRU2076	20	802	Thailand	South-eastern Asia	2009	No	seq1	missing	folA_I100L,folP_aa_insert_57-70	tetM	0.12
SMRU2067	20	802	Thailand	South-eastern Asia	2009	No	seq1	seq25	folA_I100L,folP_aa_insert_57-70	tetM	0.12
SMRU2025	20	802	Thailand	South-eastern Asia	2009	No	seq1	seq25	folA_I100L,folP_aa_insert_57-70	tetM	0.12
SMRU1832	20	802	Thailand	South-eastern Asia	2009	No	seq1	seq28	folA_I100L,folP_aa_insert_57-70	tetM	0.12
SMRU1329	20	802	Thailand	South-eastern Asia	2009	No	seq1	seq24	folA_I100L,folP_aa_insert_57-70	lnuA,tetM	0.12
SMRU1326	20	802	Thailand	South-eastern Asia	2009	No	seq1	seq24	folA_I100L,folP_aa_insert_57-70	tetM	0.12
SMRU1762	24	10489	Thailand	South-eastern Asia	2009	No	seq1	seq11	folA_I100L,folP_aa_insert_57-70	tetM	0.12
SMRU1648	20	802	Thailand	South-eastern Asia	2009	No	seq1	seq1	folA_I100L,folP_aa_insert_57-70	tetM	0.12
SMRU1977	20	802	Thailand	South-eastern Asia	2009	No	seq1	seq20	folA_I100L,folP_aa_insert_57-70	tetM	0.12
SMRU1934	20	802	Thailand	South-eastern Asia	2009	No	seq1	seq18	folA_I100L,folP_aa_insert_57-70	tetM	0.12
SMRU1906	20	802	Thailand	South-eastern Asia	2009	No	seq1	missing	folA_I100L,folP_aa_insert_57-70	tetM	0.12
SMRU1722	20	802	Thailand	South-eastern Asia	2009	No	seq1	missing	folA_I100L,folP_aa_insert_57-70	tetM	0.12
SMRU1700	20	802	Thailand	South-eastern Asia	2009	No	seq1	missing	folA_I100L,folP_aa_insert_57-70	tetM	0.12
SMRU1683	20	802	Thailand	South-eastern Asia	2009	No	seq1	missing	folA_I100L,folP_aa_insert_57-70,parE_D435N	tetM	0.12
SMRU1420	24	2624	Thailand	South-eastern Asia	2009	No	seq1	missing	folA_I100L,folP_aa_insert_57-70	tetM	0.12
SMRU861	20	802	Thailand	South-eastern Asia	2008	No	seq1	missing	folA_I100L,folP_aa_insert_57-70	tetM	0.12
SMRU860	20	802	Thailand	South-eastern Asia	2008	No	seq1	seq18	folA_I100L,folP_aa_insert_57-70	tetM	0.12
SMRU825	20	802	Thailand	South-eastern Asia	2008	No	seq1	seq24	folA_I100L,folP_aa_insert_57-70	tetM	0.12
SMRU1133	24	10489	Thailand	South-eastern Asia	2009	No	seq1	seq11	folA_I100L,folP_aa_insert_57-70	tetM	0.12
SMRU1503	20	802	Thailand	South-eastern Asia	2009	No	seq1	missing	folA_I100L,folP_aa_insert_57-70	tetM	0.12
SMRU1501	20	802	Thailand	South-eastern Asia	2009	No	seq1	missing	folA_I100L,folP_aa_insert_57-70	tetM	0.12
SMRU1468	20	802	Thailand	South-eastern Asia	2009	No	seq1	missing	folA_I100L,folP_aa_insert_57-70	tetM	0.12
SMRU1125	20	10485	Thailand	South-eastern Asia	2009	No	seq1	seq21	folA_I100L,folP_aa_insert_57-70	tetM	0.12
SMRU1117	20	10485	Thailand	South-eastern Asia	2009	No	seq1	seq20	folA_I100L,folP_aa_insert_57-70	tetM	0.12
SMRU1107	20	802	Thailand	South-eastern Asia	2008	No	seq1	missing	folA_I100L,folP_aa_insert_57-70	tetM	0.12
SMRU1098	20	802	Thailand	South-eastern Asia	2008	No	seq1	seq19	folA_I100L,folP_aa_insert_57-70	tetM	0.12
SMRU1076	20	802	Thailand	South-eastern Asia	2008	No	seq1	seq1	folA_I100L,folP_aa_insert_57-70	tetM	0.12
SMRU1010	20	802	Thailand	South-eastern Asia	2008	No	seq1	missing	folA_I100L,folP_aa_insert_57-70	tetM	0.12
SMRU733	20	802	Thailand	South-eastern Asia	2008	No	seq1	seq21	folA_I100L,folP_aa_insert_57-70	tetM	0.12
SMRU710	20	802	Thailand	South-eastern Asia	2008	No	seq1	missing	folA_I100L,folP_aa_insert_57-70	tetM	0.12
SMRU680	20	802	Thailand	South-eastern Asia	2008	No	seq1	seq20	folA_I100L,folP_aa_insert_57-70	tetM	0.12
SMRU663	20	802	Thailand	South-eastern Asia	2008	No	seq1	seq1	folA_I100L,folP_aa_insert_57-70	tetM	0.12
SMRU636	20	802	Thailand	South-eastern Asia	2008	No	seq1	seq20	folA_I100L,folP_aa_insert_57-70	tetM	0.12
SMRU635	20	802	Thailand	South-eastern Asia	2008	No	seq1	missing	folA_I100L,folP_aa_insert_57-70	tetM	0.12
SMRU625	20	802	Thailand	South-eastern Asia	2008	No	seq1	missing	folA_I100L,folP_aa_insert_57-70	tetM	0.12
SMRU620	20	802	Thailand	South-eastern Asia	2008	No	seq1	missing	folA_I100L,folP_aa_insert_57-70	tetM	0.12
SMRU591	20	802	Thailand	South-eastern Asia	2008	No	seq1	seq1	folA_I100L,folP_aa_insert_57-70	tetM	0.12
SMRU1414	20	802	Thailand	South-eastern Asia	2009	No	seq1	missing	folA_I100L,folP_aa_insert_57-70	tetM	0.12
SMRU1379	20	802	Thailand	South-eastern Asia	2009	No	seq1	missing	folA_I100L,folP_aa_insert_57-70	tetM	0.12
SMRU1362	20	802	Thailand	South-eastern Asia	2009	No	seq1	missing	folA_I100L,folP_aa_insert_57-70	tetM	0.12
5549068_3375153_935	91	9574	Malawi	Sub-Saharan Africa	2009	No	seq1	seq1	folA_I100L,folP_aa_insert_57-70	None	0.06
SMRU3087	20	802	Thailand	South-eastern Asia	2010	No	seq1	missing	folA_I100L,folP_aa_insert_57-70	tetM	0.12
SMRU2801	37	10474	Thailand	South-eastern Asia	2010	No	seq1	missing	folA_I100L,folP_aa_insert_57-70	None	0.12
SMRU2754	20	802	Thailand	South-eastern Asia	2010	No	seq1	missing	folA_I100L,folP_aa_insert_57-70	tetM	0.12
SMRU2745	24	2624	Thailand	South-eastern Asia	2010	No	seq1	missing	folA_I100L,folP_aa_insert_57-70	tetM	0.12
SMRU2921	24	2624	Thailand	South-eastern Asia	2010	No	seq1	seq11	folA_I100L,folP_aa_insert_57-70	tetM	0.12
SMRU2893	24	10489	Thailand	South-eastern Asia	2010	No	seq1	missing	folA_I100L,folP_aa_insert_57-70	tetM	0.12
SMRU2852	24	2624	Thailand	South-eastern Asia	2010	No	seq1	missing	folA_I100L,folP_aa_insert_57-70	tetM	0.12
SMRU2863	37	10474	Thailand	South-eastern Asia	2010	No	seq1	seq29	folA_I100L,folP_aa_insert_57-70	None	0.12
4624-00	7	629	United States of America	Northern America	1999	No	seq1	seq1	folP_aa_insert_57-70	None	0.12
PI0241	410	9498	Niger	Sub-Saharan Africa	2012	No	seq1	seq3	folA_I100L,folP_aa_insert_57-70	cat,tetM	0.12
SAMEA1024877	20	802	Thailand	South-eastern Asia	2008	No	seq1	seq1	folA_I100L,folP_aa_insert_57-70	tetM	0.12
SAMEA1025471	20	802	Thailand	South-eastern Asia	2009	No	seq1	missing	folA_I100L,folP_aa_insert_57-70	tetM	0.12
SAMEA1025869	20	802	Thailand	South-eastern Asia	2009	No	seq1	missing	folA_I100L,folP_aa_insert_57-70	tetM	0.12
SAMEA1028852	20	802	Thailand	South-eastern Asia	2010	No	seq1	seq1	folA_I100L,folP_aa_insert_57-70	tetM	0.12
SAMEA1029453	20	802	Thailand	South-eastern Asia	2010	No	seq1	seq1	folA_I100L,folP_aa_insert_57-70	tetM	0.12
SAMN04254705	624	9050	Cambodia	South-eastern Asia	2011	No	missing	seq1	folA_I100L,folP_aa_insert_57-70	ermB,tetM	0.12
SAMN04254713	624	10637	Cambodia	South-eastern Asia	2011	No	missing	seq1	folP_aa_insert_57-70	tetM	0.12
SAMN04254722	624	9050	Cambodia	South-eastern Asia	2012	No	seq2	seq1	folA_I100L,folP_aa_insert_57-70	ermB,tetM	0.12
SAMN04254683	624	9050	Cambodia	South-eastern Asia	2009	No	seq2	seq1	folA_I100L,folP_aa_insert_57-70	ermB,tetM	0.12
5549072_3323666_593	91	9574	Malawi	Sub-Saharan Africa	2009	No	seq1	seq1	folA_I100L,folP_aa_insert_57-70	None	0.06
GPS_MW_2358	20	9535	Malawi	Sub-Saharan Africa	2009	No	seq1	seq1	folA_I100L,folP_aa_insert_57-70	tetM	0.06
5542034_3482721_1861	20	802	Malawi	Sub-Saharan Africa	2009	No	seq1	seq1	folA_I100L,folP_aa_insert_57-70	tetM	0.03
GPS_MW_1019	20	10887	Malawi	Sub-Saharan Africa	2009	No	seq1	seq1	folP_aa_insert_57-70	tetM	0.03
GPS_MW_2494	20	9535	Malawi	Sub-Saharan Africa	2009	No	seq1	seq1	folA_I100L,folP_aa_insert_57-70	tetM	0.03
GPS_MW_1360	20	802	Malawi	Sub-Saharan Africa	2009	No	seq1	seq1	folA_I100L,folP_aa_insert_57-70	tetM	0.03
GPS_MW_1165	20	802	Malawi	Sub-Saharan Africa	2009	No	seq1	seq1	folA_I100L,folP_aa_insert_57-70	tetM	0.03
5357316_3483811_1933	20	12842	Malawi	Sub-Saharan Africa	2009	No	seq1	seq1	folA_I100L,folP_aa_insert_57-70	tetM	0.03
5473576_3431355_1374	20	802	Malawi	Sub-Saharan Africa	2009	No	seq1	seq1	folA_I100L,folP_aa_insert_57-70	tetM	0.03
5463595_3376542_1023	20	802	Malawi	Sub-Saharan Africa	2009	No	seq1	seq1	folA_I100L,folP_aa_insert_57-70	tetM	0.03
ZA_GPS_SP160	20	12520	South Africa	Sub-Saharan Africa	2012	Yes	seq1	seq1	folA_I100L,folP_aa_insert_57-70	tetM	0.12
5495919_3325898_756	20	9535	Malawi	Sub-Saharan Africa	2009	No	seq1	seq1	folA_I100L,folP_aa_insert_57-70	tetM	0.03
GPS_MW_4966	20	9530	Malawi	Sub-Saharan Africa	2010	No	seq1	seq1	folA_I100L,folP_aa_insert_57-70	ermB,tetM	0.25
5597022_3833151_5875	20	9530	Malawi	Sub-Saharan Africa	2010	No	seq1	seq1	folA_I100L,folP_aa_insert_57-70	ermB,tetM	0.25
5572966_3702181_4711	20	9530	Malawi	Sub-Saharan Africa	2010	No	seq1	seq1	folA_I100L,folP_aa_insert_57-70	ermB,tetM	0.25
GPS_ZA_1425	14	5653	South Africa	Sub-Saharan Africa	2008	No	seq2	seq1	folP_aa_insert_57-70	mefA,tetM	0.06
GPS_ZA_953	14	5653	South Africa	Sub-Saharan Africa	2007	No	seq2	seq1	folA_I100L,folP_aa_insert_57-70	mefA,tetM	0.06
ZA_GPS_SP336	14	5653	South Africa	Sub-Saharan Africa	2005	No	seq2	seq1	folA_I100L,folP_aa_insert_57-70	mefA,tetM	0.06
GPS_ZA_1403	14	5653	South Africa	Sub-Saharan Africa	2008	No	seq2	seq1	folP_aa_insert_57-70	mefA,tetM	0.06
GPS_ZA_981	14	5653	South Africa	Sub-Saharan Africa	2009	No	seq2	seq1	folA_I100L,folP_aa_insert_57-70	mefA,tetM	0.06
GPS_US_5482_02	7	36	United States of America	Northern America	2002	Yes	seq1	seq2	0	None	0.03
GPS_ZA_904	14	5653	South Africa	Sub-Saharan Africa	2007	No	seq2	seq1	folA_I100L,folP_aa_insert_57-70	mefA,tetM	0.06
GPS_ZA_902	14	10738	South Africa	Sub-Saharan Africa	2007	No	seq2	seq4	folP_aa_insert_57-70	mefA,tetM	0.06
GPS_ZA_739	14	242	South Africa	Sub-Saharan Africa	2007	No	seq2	seq4	folA_I100L,folP_aa_insert_57-70	mefA,tetM	0.06
ZA_GPS_SP212	14	5653	South Africa	Sub-Saharan Africa	2005	No	seq2	seq1	folP_aa_insert_57-70	mefA,tetM	0.06
PATH3456	14	242	Peru	Latin America and the Caribbean	2009	No	seq2	seq4	folA_I100L,folP_aa_insert_57-70	mefA,tetM	0.06
GPS_ZA_2869	14	10859	South Africa	Sub-Saharan Africa	2014	Yes	seq2	seq4	folA_I100L,folP_aa_insert_57-70	mefA,tetM	0.06
GPS_ZA_carriage_SP1032	14	5653	South Africa	Sub-Saharan Africa	2013	Yes	seq2	seq4	folA_I100L,folP_aa_insert_57-70	mefA,tetM	0.06
GPS_ZA_carriage_SP1057	14	5653	South Africa	Sub-Saharan Africa	2013	Yes	seq2	seq4	folA_I100L,folP_aa_insert_57-70	mefA,tetM	0.06
GPS_ZA_carriage_SP1926	14	5653	South Africa	Sub-Saharan Africa	2013	Yes	seq2	seq4	folA_I100L,folP_aa_insert_57-70	mefA,tetM	0.06
GPS_MW_C14753	272	4884	Malawi	Sub-Saharan Africa	2006	No	seq1	seq2	folA_I100L,folP_aa_insert_57-70	None	0.03
GPS_ZA_1127	14	8337	South Africa	Sub-Saharan Africa	2009	No	seq2	seq4	folA_I100L,folP_aa_insert_57-70	mefA,tetM	0.06
GPS_ZA_747	14	5653	South Africa	Sub-Saharan Africa	2007	No	seq2	seq1	folA_I100L,folP_aa_insert_57-70	mefA,tetM	0.06
GPS_ZA_634	14	5653	South Africa	Sub-Saharan Africa	2006	No	seq5	seq1	folA_I100L,folP_aa_insert_57-70	mefA,tetM	0.06
ZA_GPS_SP500	14	5653	South Africa	Sub-Saharan Africa	2006	No	seq2	seq4	folA_I100L,folP_aa_insert_57-70	mefA,tetM	0.06
GPS_MW_C14811_R1	20	802	Malawi	Sub-Saharan Africa	2006	No	seq1	seq1	folA_I100L,folP_aa_insert_57-70	tetM	0.03
GPS_GM_0528	94	11718	Gambia	Sub-Saharan Africa	2009	No	seq1	seq2	folA_I100L,folP_aa_insert_57-70	tetM	0.06
GPS_ZA_2508	14	5653	South Africa	Sub-Saharan Africa	2013	Yes	seq2	seq1	folA_I100L,folP_aa_insert_57-70	mefA,tetM	0.06
ZA_GPS_SP55	14	5653	South Africa	Sub-Saharan Africa	2012	Yes	seq2	seq1	folP_aa_insert_57-70	mefA,tetM	0.06
GPS_GM_0373	94	2174	Gambia	Sub-Saharan Africa	2011	Yes	seq1	seq2	folA_I100L,folP_aa_insert_57-70	tetM	0.06
GPS_GM_0696	94	2174	Gambia	Sub-Saharan Africa	2010	Yes	seq1	seq2	folP_aa_insert_57-70	tetM	0.06
PBCN0473	7	36	Netherlands	Western Europe	2011	Yes	seq1	seq2	0	None	0.03
GPS_US_PATH5578	20	6120	Mozambique	Sub-Saharan Africa	2008	No	seq1	seq1	folP_aa_insert_57-70	tetM	0.06
GPS_US_PATH6472	7	629	Trinidad and Tobago	Latin America and the Caribbean	2012	No	seq1	seq1	folP_aa_insert_57-70	None	0.06
GPS_US_PATH6450	7	12251	Trinidad and Tobago	Latin America and the Caribbean	2012	No	seq1	seq1	folA_I100L,folP_aa_insert_57-70	None	0.06
GPS_US_PATH6451	7	629	Trinidad and Tobago	Latin America and the Caribbean	2012	No	seq1	seq1	folA_I100L,folP_aa_insert_57-70	None	0.06
GPS_US_PATH5499	20	6120	Mozambique	Sub-Saharan Africa	2009	No	seq1	seq1	folP_aa_insert_57-70	tetM	0.06
GPS_US_PATH6449	7	12251	Trinidad and Tobago	Latin America and the Caribbean	2012	No	seq1	seq1	folA_I100L,folP_aa_insert_57-70	None	0.06
GPS_GM_0772	94	2174	Senegal	Sub-Saharan Africa	2010	No	seq1	seq2	folA_I100L,folP_aa_insert_57-70	tetM	0.06
GPS_GM_1272	94	11718	Gambia	Sub-Saharan Africa	2009	No	seq1	seq2	folA_I100L,folP_aa_insert_57-70	tetM	0.06
GPS_US_PATH6537	7	629	Trinidad and Tobago	Latin America and the Caribbean	2012	No	seq1	seq1	folP_aa_insert_57-70	None	0.06
GPS_US_PATH6531	7	9751	Trinidad and Tobago	Latin America and the Caribbean	2012	No	seq1	seq1	folP_aa_insert_57-70	None	0.06
GPS_ZA_carriage_SP395	20	6120	South Africa	Sub-Saharan Africa	2009	No	seq1	seq1	folP_aa_insert_57-70	tetM	0.06
GPS_GM_1529	94	11718	Gambia	Sub-Saharan Africa	2008	No	seq1	seq2	folA_I100L,folP_aa_insert_57-70	tetM	0.06
GPS_US_PATH6538	7	629	Trinidad and Tobago	Latin America and the Caribbean	2012	No	seq1	seq1	folP_aa_insert_57-70	None	0.06
GPS_GM_1057	94	2174	Gambia	Sub-Saharan Africa	2009	No	seq1	seq2	0	tetM	0.06
GPS_GM_1363	94	11718	Gambia	Sub-Saharan Africa	2009	No	seq1	seq2	folA_I100L,folP_aa_insert_57-70	tetM	0.06
GPS_ZA_2798	20	6120	South Africa	Sub-Saharan Africa	2014	Yes	seq1	seq1	folA_I100L,folP_aa_insert_57-70	tetM	0.06
GPS_GM_1658	94	2174	Gambia	Sub-Saharan Africa	2009	No	seq1	seq2	folP_aa_insert_57-70	tetM	0.06
GPS_NP_0058	170	10998	Nepal	Southern Asia	2012	No	seq1	seq2	folA_I100L,folP_aa_insert_57-70	mefA,tetM	0.06
GPS_NP_0059	170	10998	Nepal	Southern Asia	2012	No	seq1	seq2	folA_I100L,folP_aa_insert_57-70	mefA,tetM	0.06
GPS_NP_6353	170	11044	Nepal	Southern Asia	2014	No	seq1	seq2	folA_I100L,folP_aa_insert_57-70	tetM	0.06
GPS_HK_186	24	342	China	Eastern Asia	1999	No	seq1	seq11	folA_I100L,folP_aa_insert_57-70	ermB,tetM	0.06
GPS_HK_92	24	342	China	Eastern Asia	2000	No	seq1	seq11	folP_aa_insert_57-70	tetM	0.06
GPS_MW_BQN18V	14	2059	Malawi	Sub-Saharan Africa	2014	Yes	seq2	missing	folA_I100L,folP_aa_insert_57-70	mefA,tetM	0.5
GPS_GM_2084	94	11718	Gambia	Sub-Saharan Africa	2009	No	seq1	seq2	folA_I100L,folP_aa_insert_57-70	tetM	0.06
GPS_IL_23724	10	13880	Israel	Western Asia	2009	No	seq1	seq1	0	tetM	0.06
GPS_IL_10003	113	11336	Israel	Western Asia	2007	No	seq1	seq2	folA_I100L,folP_aa_insert_57-70	None	0.06
SMRU979	24	2624	Thailand	South-eastern Asia	2008	No	seq1	missing	folA_I100L,folP_aa_insert_57-70	tetM	0.06
SMRU963	24	2624	Thailand	South-eastern Asia	2008	No	seq1	missing	folA_I100L,folP_aa_insert_57-70	tetM	0.06
SMRU396	24	2624	Thailand	South-eastern Asia	2008	No	seq1	missing	folA_I100L,folP_aa_insert_57-70	tetM	0.06
SMRU303	24	2624	Thailand	South-eastern Asia	2008	No	seq1	missing	folA_I100L,folP_aa_insert_57-70	tetM	0.06
UoS0141	7	311	United Kingdom of Great Britain and Northern Ireland	Western Europe	2006	No	seq1	seq1	folP_aa_insert_57-70	None	0.06
SMRU2574	24	2624	Thailand	South-eastern Asia	2010	No	seq1	seq11	folA_I100L,folP_aa_insert_57-70	tetM	0.06
SMRU2557	24	2624	Thailand	South-eastern Asia	2010	No	seq1	missing	folA_I100L,folP_aa_insert_57-70	tetM	0.06
SMRU2522	24	2624	Thailand	South-eastern Asia	2010	No	seq1	missing	folA_I100L,folP_aa_insert_57-70	tetM	0.06
SMRU2164	24	2624	Thailand	South-eastern Asia	2009	No	seq1	missing	folA_I100L,folP_aa_insert_57-70	tetM	0.06
SMRU2148	24	2624	Thailand	South-eastern Asia	2009	No	seq1	missing	folA_I100L,folP_aa_insert_57-70	tetM	0.06
SMRU2075	188	10463	Thailand	South-eastern Asia	2009	No	seq1	missing	folP_aa_insert_57-70	None	0.06
SMRU1791	188	10463	Thailand	South-eastern Asia	2009	No	seq1	missing	folP_aa_insert_57-70	None	0.06
SMRU1959	188	10463	Thailand	South-eastern Asia	2009	No	seq1	missing	folP_aa_insert_57-70	None	0.06
SMRU1933	106	10417	Thailand	South-eastern Asia	2009	No	seq1	seq11	folP_aa_insert_57-70	cat,tetM	0.06
SMRU1926	106	172	Thailand	South-eastern Asia	2009	No	seq1	seq11	folP_aa_insert_57-70	cat,tetM	0.06
SMRU1861	106	10417	Thailand	South-eastern Asia	2009	No	seq1	seq11	folP_aa_insert_57-70	cat,tetM	0.06
SMRU1625	188	10463	Thailand	South-eastern Asia	2009	No	seq1	seq26	folP_aa_insert_57-70	None	0.06
SMRU785	106	172	Thailand	South-eastern Asia	2008	No	seq1	missing	folP_aa_insert_57-70	cat,tetM	0.06
SMRU1509	188	10463	Thailand	South-eastern Asia	2009	No	seq1	seq11	folP_aa_insert_57-70	None	0.06
SMRU1482	106	172	Thailand	South-eastern Asia	2009	No	seq1	seq11	folP_aa_insert_57-70	cat,tetM	0.06
SMRU736	106	2218	Thailand	South-eastern Asia	2008	No	seq1	missing	folP_aa_insert_57-70	cat,tetM	0.06
SMRU672	24	2624	Thailand	South-eastern Asia	2008	No	seq1	missing	folA_I100L,folP_aa_insert_57-70	tetM	0.06
SMRU647	24	2624	Thailand	South-eastern Asia	2008	No	seq1	seq11	folA_I100L,folP_aa_insert_57-70	tetM	0.06
SMRU643	106	2218	Thailand	South-eastern Asia	2008	No	seq1	seq11	folP_aa_insert_57-70	cat,tetM	0.06
SMRU568	106	172	Thailand	South-eastern Asia	2008	No	seq1	seq11	folP_aa_insert_57-70	cat,tetM	0.06
SMRU566	106	172	Thailand	South-eastern Asia	2008	No	seq1	missing	folP_aa_insert_57-70	cat,tetM	0.06
SMRU1411	106	172	Thailand	South-eastern Asia	2009	No	seq1	missing	folP_aa_insert_57-70	cat,tetM	0.06
SMRU210	24	2624	Thailand	South-eastern Asia	2008	No	seq1	missing	folA_I100L,folP_aa_insert_57-70	tetM	0.06
GPS_MW_BQN1S6	14	2059	Malawi	Sub-Saharan Africa	2015	Yes	seq2	seq4	folA_I100L,folP_aa_insert_57-70	mefA,tetM	0.5
SMRU3065	24	2624	Thailand	South-eastern Asia	2010	No	seq1	missing	folA_I100L,folP_aa_insert_57-70	tetM	0.06
SMRU3062	24	2624	Thailand	South-eastern Asia	2010	No	seq1	seq11	folA_I100L,folP_aa_insert_57-70	tetM	0.06
SMRU3029	24	10488	Thailand	South-eastern Asia	2010	No	seq1	seq11	folA_I100L,folP_aa_insert_57-70	tetM	0.06
SMRU2886	24	2624	Thailand	South-eastern Asia	2010	No	seq1	missing	folA_I100L,folP_aa_insert_57-70	tetM	0.06
0473-00	7	629	United States of America	Northern America	1999	No	seq1	seq1	folP_aa_insert_57-70	None	0.06
PNI0047	94	2174	Gambia	Sub-Saharan Africa	1996	No	seq1	seq2	0	tetM	0.06
GPS_GM_0583	94	11718	Gambia	Sub-Saharan Africa	2009	No	seq1	seq2	folA_I100L,folP_aa_insert_57-70	tetM	0.06
PI0062	94	6857	Niger	Sub-Saharan Africa	2010	No	seq1	seq2	folA_I100L,folP_aa_insert_57-70	tetM	0.06
SAMEA1024755	106	2218	Thailand	South-eastern Asia	2008	No	seq1	seq11	folP_aa_insert_57-70	cat,tetM	0.06
SAMEA1025347	106	2218	Thailand	South-eastern Asia	2009	No	seq1	seq11	folP_aa_insert_57-70	cat,tetM	0.06
SAMEA1025276	24	10499	Thailand	South-eastern Asia	2009	No	seq1	seq11	folP_aa_insert_57-70	tetM	0.06
SAMN02738063	7	629	United States of America	Northern America	1994	No	missing	seq1	folP_aa_insert_57-70	None	0.06
GPS_MW_C23499	20	802	Malawi	Sub-Saharan Africa	2010	No	seq1	seq1	folA_I100L,folP_aa_insert_57-70	tetM	0.03
SAMN02737929	7	36	United States of America	Northern America	2004	Yes	seq1	seq2	0	None	0.03
SAMN02737971	7	36	United States of America	Northern America	2004	Yes	seq1	seq2	0	None	0.03
SAMN10608715	7	36	Canada	Northern America	2011	Yes	seq1	seq2	0	None	0.03
SAMN10608781	7	36	Canada	Northern America	2013	Yes	seq1	seq2	gyrA_S81F,parC_S79F	None	0.03
GPS_MW_BHABC2	14	2059	Malawi	Sub-Saharan Africa	2015	Yes	seq2	seq4	folA_I100L,folP_aa_insert_57-70	mefA,tetM	0.25
GPS_MW_BKQDRK	14	12347	Malawi	Sub-Saharan Africa	2014	Yes	seq2	seq4	folA_I100L,folP_aa_insert_57-70	mefA,tetM	0.25
SAMN10608838	7	36	Canada	Northern America	2007	Yes	seq1	seq2	0	None	0.03
GPS_MW_BKQEMZ	14	2059	Malawi	Sub-Saharan Africa	2014	Yes	seq2	seq4	folA_I100L,folP_aa_insert_57-70	mefA,tetM	0.25
GPS_MW_BND1F8	14	2059	Malawi	Sub-Saharan Africa	2014	Yes	seq2	seq4	folA_I100L,folP_aa_insert_57-70	mefA,tetM	0.25
880683 I	49	440	Netherlands	Western Europe	2006	No	seq1	seq2	0	None	0.03
GPS_ZA_1727	7	36	South Africa	Sub-Saharan Africa	2006	No	seq1	seq2	0	None	0.03
SAMN15562442	7	36	Canada	Northern America	2007	Yes	seq1	seq2	0	None	0.03
SAMN15562488	7	36	Canada	Northern America	2007	Yes	seq1	seq2	0	None	0.03
SAMN15562497	7	36	Canada	Northern America	2007	Yes	seq1	seq2	0	None	0.03
GPS_ZA_1275	46	3450	South Africa	Sub-Saharan Africa	2007	No	seq1	seq3	0	None	0.03
SAMN26502602	7	36	United States of America	Northern America	2002	Yes	seq1	seq2	0	None	0.03
UoS0214	7	36	United Kingdom of Great Britain and Northern Ireland	Western Europe	2007	Yes	seq1	seq2	0	None	0.03
ZA_GPS_SP540	7	36	South Africa	Sub-Saharan Africa	2006	No	seq1	seq2	0	None	0.03
ZA_GPS_SP489	7	507	South Africa	Sub-Saharan Africa	2005	No	seq1	seq2	folP_aa_insert_57-70	None	0.03
ZA_GPS_SP339	54	10688	South Africa	Sub-Saharan Africa	2005	No	seq1	seq4	folP_aa_insert_57-70	None	0.03
ZA_GPS_SP284	329	4090	South Africa	Sub-Saharan Africa	2005	No	seq1	seq13	0	None	0.03
UoS0215	7	36	United Kingdom of Great Britain and Northern Ireland	Western Europe	2007	Yes	seq1	seq2	0	None	0.03
UoS2090	7	36	United Kingdom of Great Britain and Northern Ireland	Western Europe	2008	Yes	seq1	seq2	0	None	0.03
0131_99	7	33	United States of America	Northern America	1998	No	seq1	seq2	folA_I100L,folP_aa_insert_57-70	None	0.03
2009219597	7	33	United States of America	Northern America	1999	No	seq1	seq3	folP_aa_insert_57-70	None	0.03
PATH2539	3	1012	Peru	Latin America and the Caribbean	2007	No	seq2	seq4	0	None	0.03
UoS2092	7	36	United Kingdom of Great Britain and Northern Ireland	Western Europe	2008	Yes	seq1	seq2	0	None	0.03
UoS2210	7	36	United Kingdom of Great Britain and Northern Ireland	Western Europe	2008	Yes	seq1	seq2	0	None	0.03
0869-99	7	439	United States of America	Northern America	1998	No	seq1	seq1	folA_I100L,folP_aa_insert_57-70	None	0.03
2102318	49	440	Not avialable	Not avialable	0	Not avialable	seq1	seq2	0	None	0.03
2100464	7	36	Netherlands	Western Europe	2006	No	seq1	seq2	0	None	0.03
2010658	49	440	Netherlands	Western Europe	2006	No	seq1	seq2	0	None	0.03
982320	49	440	Netherlands	Western Europe	2006	No	seq1	seq2	0	None	0.03
2081987	7	36	Netherlands	Western Europe	2006	No	seq1	seq2	0	None	0.03
2001517	49	440	Netherlands	Western Europe	2006	No	seq1	seq2	0	None	0.03
2000404	49	440	Netherlands	Western Europe	2006	No	seq1	seq2	0	None	0.03
2000302	7	33	Not avialable	Not avialable	0	Not avialable	seq1	seq1	0	None	0.03
2080560	7	507	Not avialable	Not avialable	0	Not avialable	seq1	seq2	folP_aa_insert_57-70	None	0.03
2071969	49	440	Not avialable	Not avialable	0	Not avialable	seq1	seq2	0	None	0.03
2071266	7	1011	Netherlands	Western Europe	2006	No	seq1	seq1	0	None	0.03
2070661	49	440	Netherlands	Western Europe	2006	No	seq1	seq2	0	None	0.03
2060558	7	36	Netherlands	Western Europe	2006	No	seq1	seq2	0	None	0.03
2061335	7	311	Not avialable	Not avialable	0	Not avialable	seq1	seq1	folP_aa_insert_57-70	None	0.03
2061586	49	440	Netherlands	Western Europe	2006	No	seq1	seq2	0	None	0.03
PNI0482	20	802	Gambia	Sub-Saharan Africa	2002	No	seq1	seq1	folP_aa_insert_57-70	tetM	0.03
5904-99	7	33	United States of America	Northern America	1999	No	seq1	seq3	0	None	0.03
PNI0239	20	802	Gambia	Sub-Saharan Africa	1999	No	seq1	seq1	folP_aa_insert_57-70	tetM	0.03
3211-99	7	36	United States of America	Northern America	1999	No	seq1	seq2	0	None	0.03
2280-99	7	9452	United States of America	Northern America	1998	No	seq1	seq1	0	None	0.03
UoS2216	7	36	United Kingdom of Great Britain and Northern Ireland	Western Europe	2008	Yes	seq1	seq2	0	None	0.03
2000479	49	440	Not avialable	Not avialable	0	Not avialable	seq1	seq2	0	None	0.03
UoS2329	7	36	United Kingdom of Great Britain and Northern Ireland	Western Europe	2008	Yes	seq1	seq2	0	None	0.03
UoS3123	7	36	United Kingdom of Great Britain and Northern Ireland	Western Europe	2009	Yes	seq1	seq2	0	None	0.03
UoS4275	7	36	United Kingdom of Great Britain and Northern Ireland	Western Europe	2010	Yes	seq1	seq2	0	None	0.03
GPS_ZA_1470	272	4884	South Africa	Sub-Saharan Africa	2008	No	seq1	seq2	0	None	0.03
GPS_GM_0293	94	2174	Gambia	Sub-Saharan Africa	2013	Yes	seq1	seq2	folA_I100L,folP_aa_insert_57-70	tetM	0.03
GPS_GM_0375	94	2174	Gambia	Sub-Saharan Africa	2011	Yes	seq1	seq2	folA_I100L,folP_aa_insert_57-70	tetM	0.03
GPS_GM_0660	40	10636	Gambia	Sub-Saharan Africa	2010	Yes	seq1	seq3	folA_I100L,folP_aa_insert_57-70	None	0.03
GPS_GM_2192	20	802	Gambia	Sub-Saharan Africa	2010	Yes	seq1	seq1	folP_aa_insert_57-70	tetM	0.03
GPS_ZA_871	20	802	South Africa	Sub-Saharan Africa	2007	No	seq1	seq1	folA_I100L,folP_aa_insert_57-70	tetM	0.03
GPS_ZA_707	170	2714	South Africa	Sub-Saharan Africa	2006	No	seq1	seq2	folA_I100L,folP_aa_insert_57-70	None	0.03
ZA_GPS_SP585	330	10712	South Africa	Sub-Saharan Africa	2006	No	seq10	seq1	0	None	0.03
ZA_GPS_SP452	354	11694	South Africa	Sub-Saharan Africa	2005	No	seq1	seq2	folA_I100L,folP_aa_insert_57-70	None	0.03
GPS_US_0265_02	7	37	United States of America	Northern America	2001	Yes	seq1	seq2	folA_I100L,folP_aa_insert_57-70	None	4
GPS_BR_0573_09	5	338	Brazil	Latin America and the Caribbean	2009	No	seq1	seq2	folP_aa_insert_57-70	None	0.25
ZA_GPS_SP298	354	11694	South Africa	Sub-Saharan Africa	2005	No	seq1	seq2	folA_I100L,folP_aa_insert_57-70	None	0.03
GPS_MW_BQN1RP	14	2059	Malawi	Sub-Saharan Africa	2015	Yes	seq2	seq4	folA_I100L,folP_aa_insert_57-70	mefA,tetM	0.25
BVY179	14	ST not assigned	Malawi	Sub-Saharan Africa	0	Yes	seq2	seq4	folA_I100L,folP_aa_insert_57-70	mefA,tetM	0.25
BVY14N	14	2059	Malawi	Sub-Saharan Africa	0	Yes	seq2	seq4	folA_I100L,folP_aa_insert_57-70	mefA,tetM	0.25
2020452	7	36	Netherlands	Western Europe	2006	No	seq1	seq2	0	None	0.03
2010917	7	311	Netherlands	Western Europe	2006	No	seq1	seq1	folP_aa_insert_57-70	None	0.03
GPS_BR_0550_09	5	338	Brazil	Latin America and the Caribbean	2009	No	seq1	seq2	folP_aa_insert_57-70	None	0.25
BVY14I	14	2059	Malawi	Sub-Saharan Africa	0	Yes	seq2	seq4	folA_I100L,folP_aa_insert_57-70	mefA,tetM	0.25
GPS_BR_0017_09	5	12835	Brazil	Latin America and the Caribbean	2008	No	seq1	seq2	folP_aa_insert_57-70	None	0.25
GPS_BR_0726_08	5	338	Brazil	Latin America and the Caribbean	2008	No	seq1	seq2	folA_I100L,folP_aa_insert_57-70	None	0.25
GPS_US_PATH3648	20	802	Bangladesh	Southern Asia	2009	No	seq1	seq1	folA_I100L,folP_aa_insert_57-70	tetM	0.03
GPS_US_PATH3605	20	802	Bangladesh	Southern Asia	2005	No	seq1	seq1	folA_I100L,folP_aa_insert_57-70	tetM	0.03
GPS_US_PATH3634	20	802	Bangladesh	Southern Asia	2007	No	seq1	seq1	folA_I100L,folP_aa_insert_57-70	tetM	0.03
GPS_IL_9346	5	13916	Israel	Western Asia	2006	No	seq1	seq1	0	None	0.25
BVY11J	14	ST not assigned	Malawi	Sub-Saharan Africa	0	Yes	seq2	seq4	folA_I100L,folP_aa_insert_57-70	mefA,tetM	0.25
GPS_BR_0738_08	5	338	Brazil	Latin America and the Caribbean	2008	No	seq1	seq2	0	None	0.12
GPS_ZA_1362	170	2714	South Africa	Sub-Saharan Africa	2006	No	seq1	seq2	folA_I100L,folP_aa_insert_57-70	None	0.03
GPS_US_2838_00	7	36	United States of America	Northern America	2000	No	seq1	seq2	0	None	0.03
BVY124	14	2059	Malawi	Sub-Saharan Africa	0	Yes	seq2	seq4	folA_I100L,folP_aa_insert_57-70	mefA,tetM	0.25
BVX11V	14	2059	Malawi	Sub-Saharan Africa	0	Yes	seq2	seq4	folA_I100L,folP_aa_insert_57-70	mefA,tetM	0.25
151684	7	33	United States of America	Northern America	2001	Yes	seq1	seq2	folP_aa_insert_57-70	mefA	0.03
GPS_IL_25586	7	507	Israel	Western Asia	2011	Yes	seq1	seq2	folP_aa_insert_57-70	None	0.03
PBCN0344	7	37	Netherlands	Western Europe	2008	Yes	seq1	seq2	folP_aa_insert_57-70	None	0.03
SAMN11121566	7	33	United States of America	Northern America	2017	Yes	seq1	seq3	folP_aa_insert_57-70	None	0.03
173015	16	81	United States of America	Northern America	2001	Yes	seq1	seq3	folA_I100L,folP_aa_insert_57-70	cat,mefA,tetM	2
218229	16	81	United States of America	Northern America	2001	Yes	seq1	seq3	folA_I100L,folP_aa_insert_57-70	cat,mefA,tetM	2
334847	16	81	United States of America	Northern America	2001	Yes	seq1	seq3	folA_I100L,folP_aa_insert_57-70	cat,mefA,tetM	2
GPS_US_5135_03	16	81	United States of America	Northern America	2001	Yes	seq1	seq3	folA_I100L,folP_aa_insert_57-70	cat,mefA,tetM	2
GPS_US_PATH5570	170	2714	Mozambique	Sub-Saharan Africa	2009	No	seq1	seq2	folA_I100L,folP_aa_insert_57-70	None	0.03
GPS_US_PATH5600	20	802	Mozambique	Sub-Saharan Africa	2008	No	seq1	seq1	folA_I100L,folP_aa_insert_57-70	tetM	0.03
GPS_US_PATH5618	20	802	Mozambique	Sub-Saharan Africa	2008	No	seq1	seq1	folA_I100L,folP_aa_insert_57-70	tetM	0.03
GPS_US_PATH5606	20	802	Mozambique	Sub-Saharan Africa	2009	No	seq1	seq1	folA_I100L,folP_aa_insert_57-70	tetM	0.03
GPS_US_PATH3636	20	802	Bangladesh	Southern Asia	2007	No	seq1	seq1	folA_I100L,folP_aa_insert_57-70	tetM	0.03
GPS_US_PATH3633	20	802	Bangladesh	Southern Asia	2007	No	seq1	seq1	folA_I100L,folP_aa_insert_57-70	tetM	0.03
GPS_US_PATH5910_R1	16	81	Peru	Latin America and the Caribbean	2010	Yes	seq1	seq3	folA_I100L,folP_aa_insert_57-70	cat,tetM	2
GPS_US_0993_01	7	439	United States of America	Northern America	2000	No	seq1	seq1	0	None	0.03
GPS_ZA_1146	170	2714	South Africa	Sub-Saharan Africa	2010	Yes	seq1	seq2	folA_I100L,folP_aa_insert_57-70	None	0.03
PATH3386	16	81	Peru	Latin America and the Caribbean	2010	Yes	seq1	seq3	folA_I100L,folP_aa_insert_57-70	cat,tetM	2
PATH5941	16	81	Peru	Latin America and the Caribbean	2011	Yes	seq1	seq3	folA_I100L,folP_aa_insert_57-70	cat,mefA,tetM	2
SAMN09218834	16	81	United States of America	Northern America	2016	Yes	seq1	seq3	folA_I100L,folP_aa_insert_57-70	cat,ermB,tetM	2
SAMN09224155	16	81	United States of America	Northern America	2016	Yes	seq1	seq3	folA_I100L,folP_aa_insert_57-70	cat,ermB,tetM	2
SAMN09230980	16	81	United States of America	Northern America	2016	Yes	seq1	seq3	folA_I100L,folP_aa_insert_57-70	cat,ermB,tetM	2
UoS4082	16	81	United Kingdom of Great Britain and Northern Ireland	Western Europe	2009	Yes	seq1	seq3	folA_I100L,folP_aa_insert_57-70	cat,mefA,tetM	2
GPS_GM_0888	113	2160	Senegal	Sub-Saharan Africa	2012	No	seq1	seq2	0	None	0.03
GPS_GM_0714	20	12724	Ghana	Sub-Saharan Africa	2009	No	seq1	seq1	folA_I100L,folP_aa_insert_57-70	tetM	0.03
GPS_GM_0727	20	802	Ghana	Sub-Saharan Africa	2011	No	seq1	seq1	folP_aa_insert_57-70	tetM	0.03
GPS_US_PATH6470	7	37	Trinidad and Tobago	Latin America and the Caribbean	2012	No	seq1	seq2	folA_I100L,folP_aa_insert_57-70	None	0.03
GPS_US_PATH3763	20	802	Bangladesh	Southern Asia	2005	No	seq1	seq1	folA_I100L,folP_aa_insert_57-70	tetM	0.03
GPS_US_PATH3641	20	802	Bangladesh	Southern Asia	2007	No	seq1	seq1	folA_I100L,folP_aa_insert_57-70	tetM	0.03
GPS_US_PATH3620	20	802	Bangladesh	Southern Asia	2006	No	seq1	seq1	folA_I100L,folP_aa_insert_57-70	tetM	0.03
BVY188	14	2059	Malawi	Sub-Saharan Africa	0	Yes	seq2	seq4	folA_I100L,folP_aa_insert_57-70	mefA,tetM	0.25
GPS_US_PATH3645	20	802	Bangladesh	Southern Asia	2008	No	seq1	seq1	folA_I100L,folP_aa_insert_57-70	tetM	0.03
GPS_GM_0843	40	10636	Gambia	Sub-Saharan Africa	2009	No	seq1	seq3	folA_I100L,folP_aa_insert_57-70	None	0.03
GPS_GM_0736	20	802	Ghana	Sub-Saharan Africa	2009	No	seq1	seq1	folA_I100L,folP_aa_insert_57-70	tetM	0.03
GPS_ZA_2037	330	10828	South Africa	Sub-Saharan Africa	2011	Yes	seq1	seq1	0	None	0.03
GPS_PL_4829_13	7	36	Poland	Eastern Europe	2013	No	seq1	seq2	0	None	0.03
GPS_PL_4962_08	49	440	Poland	Eastern Europe	2008	No	seq1	seq2	folA_I100L,folP_aa_insert_57-70	None	0.03
GPS_PL_4380_07	49	440	Poland	Eastern Europe	2007	No	seq1	seq2	0	None	0.03
GPS_US_PATH6536	7	439	Trinidad and Tobago	Latin America and the Caribbean	2012	No	seq1	seq2	0	None	0.03
GPS_SI_827_P	7	264	Slovenia	Southern Europe	2013	No	seq1	seq3	0	None	0.03
GPS_US_5304-03_R1	7	36	United States of America	Northern America	1999	No	seq1	seq2	0	None	0.03
GPS_US_0250_00_R1	7	36	United States of America	Northern America	1999	No	seq1	seq2	0	None	0.03
GPS_GM_1072	94	2174	Gambia	Sub-Saharan Africa	2009	No	seq1	seq2	folA_I100L,folP_aa_insert_57-70	tetM	0.03
GPS_GM_1039	20	10644	Gambia	Sub-Saharan Africa	2009	No	seq1	seq1	folA_I100L,folP_aa_insert_57-70	tetM	0.03
GPS_ZA_carriage_SP110	170	2714	South Africa	Sub-Saharan Africa	2009	No	seq1	seq2	folA_I100L,folP_aa_insert_57-70	None	0.03
GPS_ZA_2201	20	802	South Africa	Sub-Saharan Africa	2011	Yes	seq1	seq1	folP_aa_insert_57-70	tetM	0.03
GPS_ZA_carriage_SP550	34	10960	South Africa	Sub-Saharan Africa	2009	No	seq1	seq15	folP_aa_insert_57-70	None	0.03
GPS_ZA_carriage_SP223	280	11752	South Africa	Sub-Saharan Africa	2009	No	seq1	missing	0	None	0.03
GPS_ZA_2303	20	802	South Africa	Sub-Saharan Africa	2011	Yes	seq1	seq1	folP_aa_insert_57-70	tetM	0.03
GPS_ZA_2311	20	802	South Africa	Sub-Saharan Africa	2011	Yes	seq1	seq1	folP_aa_insert_57-70	tetM	0.03
GPS_PL_4904_13	7	36	Poland	Eastern Europe	2013	No	seq1	seq2	0	None	0.03
GPS_PL_7714_12	7	36	Poland	Eastern Europe	2012	No	seq1	seq2	0	None	0.03
GPS_PL_708_11	7	36	Poland	Eastern Europe	2011	No	seq1	seq2	0	None	0.03
GPS_PL_2133_10	7	12762	Poland	Eastern Europe	2010	No	seq1	seq1	folA_I100L,folP_aa_insert_57-70	None	0.03
GPS_US_PATH6502	16	9747	Trinidad and Tobago	Latin America and the Caribbean	1997	No	seq1	seq3	folP_aa_insert_57-70	None	0.03
GPS_SI_863_P	7	36	Slovenia	Southern Europe	2013	No	seq1	seq2	0	None	0.03
GPS_SI_860_P	7	36	Slovenia	Southern Europe	2013	No	seq1	seq2	0	None	0.03
GPS_SI_840_P	7	355	Slovenia	Southern Europe	2013	No	seq1	seq1	0	None	0.03
GPS_SI_824_P	7	507	Slovenia	Southern Europe	2013	No	seq1	seq2	folP_aa_insert_57-70	None	0.03
GPS_SI_822_P	7	355	Slovenia	Southern Europe	2013	No	seq1	seq1	0	None	0.03
GPS_US_2730_00_R1	7	36	United States of America	Northern America	1999	No	seq1	seq2	0	None	0.03
GPS_US_3614_99_R1	7	1389	United States of America	Northern America	1998	No	seq1	seq2	folP_aa_insert_57-70	None	0.03
GPS_GM_1161	20	802	Gambia	Sub-Saharan Africa	2009	No	seq1	seq1	folA_I100L,folP_aa_insert_57-70	tetM	0.03
GPS_GM_1179	94	2174	Gambia	Sub-Saharan Africa	2009	No	seq1	seq2	folA_I100L,folP_aa_insert_57-70	tetM	0.03
GPS_GM_1531	94	2174	Gambia	Sub-Saharan Africa	2008	No	seq1	seq2	folA_I100L,folP_aa_insert_57-70	tetM	0.03
GPS_GM_1503	94	2174	Gambia	Sub-Saharan Africa	2009	No	seq1	seq2	folA_I100L,folP_aa_insert_57-70	tetM	0.03
PNI0142_R1	20	802	Gambia	Sub-Saharan Africa	1997	No	seq1	seq1	folA_I100L,folP_aa_insert_57-70	tetM	0.03
GPS_ZA_carriage_SP270	34	7067	South Africa	Sub-Saharan Africa	2009	No	seq1	seq15	folP_aa_insert_57-70	None	0.03
GPS_ZA_carriage_SP71	329	4090	South Africa	Sub-Saharan Africa	2009	No	seq1	seq13	0	None	0.03
GPS_PL_6617_12	7	507	Poland	Eastern Europe	2012	No	seq1	seq2	folP_aa_insert_57-70	ermB,tetM	0.03
GPS_US_PATH6530	7	36	Trinidad and Tobago	Latin America and the Caribbean	2011	No	seq1	seq2	0	None	0.03
GPS_SI_831_P	7	36	Slovenia	Southern Europe	2013	No	seq1	seq2	0	None	0.03
GPS_US_4918_00_R1	7	628	United States of America	Northern America	1999	No	seq1	seq1	0	None	0.03
GPS_GM_1022	20	802	Gambia	Sub-Saharan Africa	2008	No	seq1	seq1	folA_I100L,folP_aa_insert_57-70	tetM	0.03
GPS_GM_1045	20	10644	Gambia	Sub-Saharan Africa	2009	No	seq1	seq1	folA_I100L,folP_aa_insert_57-70	tetM	0.03
GPS_GM_0921	20	802	Gambia	Sub-Saharan Africa	2008	No	seq1	seq1	folA_I100L,folP_aa_insert_57-70	tetM	0.03
GPS_GM_1560	20	802	Gambia	Sub-Saharan Africa	2009	No	seq1	seq1	folP_aa_insert_57-70	tetM	0.03
GPS_GM_1585	94	2174	Gambia	Sub-Saharan Africa	2009	No	seq1	seq2	folA_I100L,folP_aa_insert_57-70	tetM	0.03
GPS_NP_1389	170	7689	Nepal	Southern Asia	2009	No	seq1	seq2	folA_I100L,folP_aa_insert_57-70	tetM	0.03
GPS_NP_6449	486	11036	Nepal	Southern Asia	2014	No	seq1	seq2	folA_I100L,folP_aa_insert_57-70	None	0.03
GPS_NP_4168	101	11011	Nepal	Southern Asia	2014	No	seq1	seq11	folA_I100L,folP_aa_insert_57-70	tetM	0.03
GPS_NP_4027	170	7689	Nepal	Southern Asia	2014	No	seq1	seq2	folA_I100L,folP_aa_insert_57-70	tetM	0.03
GPS_NP_6887	101	1078	Nepal	Southern Asia	2014	No	seq1	seq11	folA_I100L,folP_aa_insert_57-70,parC_D83N	ermB,tetM	0.03
GPS_NP_6516	101	11011	Nepal	Southern Asia	2014	No	seq1	seq11	folA_I100L,folP_aa_insert_57-70	ermB,tetM	0.03
GPS_GM_1830	20	802	Gambia	Sub-Saharan Africa	2009	No	seq1	seq1	folP_aa_insert_57-70	tetM	0.03
GPS_GM_1708	94	2174	Gambia	Sub-Saharan Africa	2009	No	seq1	seq2	folA_I100L,folP_aa_insert_57-70	tetM	0.03
GPS_GM_1635	94	2174	Gambia	Sub-Saharan Africa	2009	No	seq1	seq2	folA_I100L,folP_aa_insert_57-70	tetM	0.03
GPS_NP_7136	101	1078	Nepal	Southern Asia	2014	No	seq1	seq11	folA_I100L,folP_aa_insert_57-70	ermB,tetM	0.03
GPS_NP_6331	101	11040	Nepal	Southern Asia	2014	No	seq1	seq11	folA_I100L,folP_aa_insert_57-70	ermB,tetM	0.03
GPS_NP_4046	170	7689	Nepal	Southern Asia	2014	No	seq1	seq2	folA_I100L,folP_aa_insert_57-70,parC_S79Y	tetM	0.03
GPS_NP_2518	101	11011	Nepal	Southern Asia	2012	No	seq1	seq11	folA_I100L,folP_aa_insert_57-70	ermB,tetM	0.03
GPS_NP_2349	101	12783	Nepal	Southern Asia	2012	No	seq1	seq11	folA_I100L,folP_aa_insert_57-70	ermB,tetM	0.03
GPS_NP_2399	101	1078	Nepal	Southern Asia	2012	No	seq1	seq11	folA_I100L,folP_aa_insert_57-70	ermB,tetM	0.03
GPS_NP_2022	101	1078	Nepal	Southern Asia	2012	No	seq1	seq11	folA_I100L,folP_aa_insert_57-70	tetM	0.03
GPS_NP_2566	101	1078	Nepal	Southern Asia	2012	No	seq1	seq11	folA_I100L,folP_aa_insert_57-70	ermB,tetM	0.03
GPS_NP_0049	20	802	Nepal	Southern Asia	2011	No	seq1	seq1	folA_I100L,folP_aa_insert_57-70	tetM	0.03
GPS_NP_0036	170	10995	Nepal	Southern Asia	2008	No	seq1	seq2	folA_I100L,folP_aa_insert_57-70	tetM	0.03
GPS_GM_1603	94	2174	Gambia	Sub-Saharan Africa	2009	No	seq1	seq2	folA_I100L,folP_aa_insert_57-70	tetM	0.03
GPS_GM_1551	94	2174	Gambia	Sub-Saharan Africa	2009	No	seq1	seq2	folA_I100L,folP_aa_insert_57-70	tetM	0.03
GPS_GM_1561	94	2174	Gambia	Sub-Saharan Africa	2009	No	seq1	seq2	folA_I100L,folP_aa_insert_57-70	tetM	0.03
GPS_NP_4071	101	11011	Nepal	Southern Asia	2014	No	seq1	seq11	folA_I100L,folP_aa_insert_57-70	ermB,tetM	0.03
GPS_NP_2157	101	1078	Nepal	Southern Asia	2012	No	seq1	seq11	folA_I100L,folP_aa_insert_57-70	ermB,tetM	0.03
GPS_NP_2350	101	11011	Nepal	Southern Asia	2012	No	seq1	seq11	folA_I100L,folP_aa_insert_57-70	ermB,tetM	0.03
GPS_NP_2314	101	1078	Nepal	Southern Asia	2012	No	seq1	seq11	folA_I100L,folP_aa_insert_57-70	ermB,tetM	0.03
GPS_NP_2041	170	7689	Nepal	Southern Asia	2012	No	seq1	seq2	folA_I100L,folP_aa_insert_57-70	tetM	0.03
GPS_NP_6506	101	1078	Nepal	Southern Asia	2014	No	seq1	seq11	folA_I100L,folP_aa_insert_57-70,parC_D83N	ermB,tetM	0.03
GPS_GM_1544	94	2174	Gambia	Sub-Saharan Africa	2009	No	seq1	seq2	folA_I100L,folP_aa_insert_57-70	tetM	0.03
GPS_NP_1388	170	7689	Nepal	Southern Asia	2009	No	seq1	seq2	folA_I100L,folP_aa_insert_57-70	tetM	0.03
GPS_NP_6522	170	7689	Nepal	Southern Asia	2014	No	seq1	seq2	folA_I100L,folP_aa_insert_57-70	tetM	0.03
GPS_BY_032	7	36	Belarus	Eastern Europe	2013	No	seq1	seq2	0	None	0.03
GPS_RU_1040	7	36	Russian Federation	Euroasia	2014	No	seq1	seq2	0	None	0.03
GPS_RU_233N	7	311	Russian Federation	Euroasia	2014	No	seq1	seq1	folP_aa_insert_57-70	None	0.03
GPS_RU_571	7	507	Russian Federation	Euroasia	2013	No	seq1	seq2	folP_aa_insert_57-70	None	0.03
GPS_RU_274	101	1078	Russian Federation	Euroasia	2012	No	seq1	seq11	folP_aa_insert_57-70	tetM	0.03
GPS_RU_1793	7	311	Russian Federation	Euroasia	2011	No	seq1	seq1	folP_aa_insert_57-70	None	0.03
GPS_HK_315	7	628	China	Eastern Asia	2010	No	seq1	seq1	0	None	0.03
GPS_HK_233	20	802	China	Eastern Asia	2000	No	seq1	seq1	folP_aa_insert_57-70	mefA,tetM	0.03
GPS_HK_224	7	311	China	Eastern Asia	1999	No	seq1	seq1	folA_I100L,folP_aa_insert_57-70	None	0.03
GPS_HK_205	7	311	China	Eastern Asia	2001	No	seq1	seq1	folP_aa_insert_57-70	None	0.03
GPS_US_PATH3578_R1	113	5463	Peru	Latin America and the Caribbean	2008	No	seq1	seq2	folA_I100L	None	0.03
GPS_US_PATH3759_R1	20	802	Bangladesh	Southern Asia	2008	No	seq1	seq1	folA_I100L,folP_aa_insert_57-70	tetM	0.03
GPS_US_PATH3422_R1	113	7413	Peru	Latin America and the Caribbean	2008	No	seq1	seq2	0	None	0.03
GPS_US_PATH3322_R1	113	5463	Peru	Latin America and the Caribbean	2009	No	seq1	seq2	folA_I100L,folP_aa_insert_57-70	None	0.03
GPS_ZA_carriage_SP1874	330	7865	South Africa	Sub-Saharan Africa	2010	Yes	seq1	seq1	0	None	0.03
GPS_HK_91	20	802	China	Eastern Asia	2000	No	seq1	seq1	folP_aa_insert_57-70	mefA,tetM	0.03
BVY1DU	14	2059	Malawi	Sub-Saharan Africa	0	Yes	seq2	seq4	folA_I100L,folP_aa_insert_57-70	mefA,tetM	0.25
GPS_IL_23985	7	507	Israel	Western Asia	2009	No	seq1	seq2	folP_aa_insert_57-70	None	0.03
GPS_IL_23545	7	507	Israel	Western Asia	2009	No	seq1	seq2	folP_aa_insert_57-70	None	0.03
GPS_IL_154249	7	507	Israel	Western Asia	2005	No	seq1	seq2	folP_aa_insert_57-70	None	0.03
1_1__H8__K11115	7	36	Not avialable	Not avialable	0	Not avialable	seq1	seq2	0	None	0.03
1_1__E2__K11049	49	440	Not avialable	Not avialable	0	Not avialable	seq1	seq2	0	None	0.03
2_4__C4__N_224082	7	311	Not avialable	Not avialable	0	Not avialable	seq1	seq1	folP_aa_insert_57-70	None	0.03
2_3__D8__K_211231	7	355	Not avialable	Not avialable	0	Not avialable	seq1	seq1	0	None	0.03
2_2__E1__K_211110	49	440	Not avialable	Not avialable	0	Not avialable	seq1	seq2	0	None	0.03
2_1__B3__K_224001	7	13991	Not avialable	Not avialable	0	Not avialable	seq1	seq2	folP_aa_insert_57-70	None	0.03
1_5__B7__K11271	7	36	Not avialable	Not avialable	0	Not avialable	seq1	seq2	0	None	0.03
1_4__G1__K11204	49	440	Not avialable	Not avialable	0	Not avialable	seq1	seq2	0	None	0.03
1_4__A5__K11124	49	440	Not avialable	Not avialable	0	Not avialable	seq1	seq2	0	None	0.03
1_3__E7__K11046	49	440	Not avialable	Not avialable	0	Not avialable	seq1	seq2	0	None	0.03
GPS_BR_0462_08	573	735	Brazil	Latin America and the Caribbean	2008	No	seq1	seq1	folA_I100L,folP_aa_insert_57-70	None	0.03
GPS_IL_10207	7	311	Israel	Western Asia	2007	No	seq1	seq1	folA_I100L,folP_aa_insert_57-70	None	0.03
GPS_IL_10115	7	311	Israel	Western Asia	2007	No	seq1	seq1	folA_I100L,folP_aa_insert_57-70	None	0.03
GPS_IL_9875	7	311	Israel	Western Asia	2007	No	seq1	seq1	folP_aa_insert_57-70	None	0.03
GPS_IL_8696	7	311	Israel	Western Asia	2005	No	seq1	seq1	folA_I100L,folP_aa_insert_57-70	None	0.03
GPS_IL_8589	7	36	Israel	Western Asia	2005	No	seq1	seq2	0	None	0.03
SMRU546	106	2218	Thailand	South-eastern Asia	2008	No	seq1	seq2	folP_aa_insert_57-70	cat,tetM	0.03
SMRU447	106	2218	Thailand	South-eastern Asia	2008	No	seq1	seq2	folP_aa_insert_57-70	cat,tetM	0.03
SMRU267	106	2218	Thailand	South-eastern Asia	2008	No	seq1	missing	folP_aa_insert_57-70	cat,tetM	0.03
UoS0135	7	33	United Kingdom of Great Britain and Northern Ireland	Western Europe	2006	No	seq1	seq1	0	None	0.03
UoS0110	7	ST not assigned	United Kingdom of Great Britain and Northern Ireland	Western Europe	2006	No	seq1	seq1	folP_aa_insert_57-70	None	0.03
UoS0064	7	36	United Kingdom of Great Britain and Northern Ireland	Western Europe	2006	No	seq1	seq2	0	None	0.03
UoS0021	7	3411	United Kingdom of Great Britain and Northern Ireland	Western Europe	2006	No	seq1	seq1	folP_aa_insert_57-70	None	0.03
SAMN15562605	16	81	Canada	Northern America	2008	Yes	seq2	seq4	folA_I100L,folP_aa_insert_57-70	cat,mefA,tetM	2
SMRU2126	20	802	Thailand	South-eastern Asia	2009	No	seq1	seq19	folA_I100L,folP_aa_insert_57-70	tetM	0.03
SMRU1944	20	802	Thailand	South-eastern Asia	2009	No	seq1	seq1	folP_aa_insert_57-70	tetM	0.03
SMRU1603	20	802	Thailand	South-eastern Asia	2009	No	seq1	seq1	folP_aa_insert_57-70	tetM	0.03
SMRU1593	20	802	Thailand	South-eastern Asia	2009	No	seq1	missing	folP_aa_insert_57-70	tetM	0.03
SMRU1584	24	10389	Thailand	South-eastern Asia	2009	No	seq1	seq11	folP_aa_insert_57-70	tetM	0.03
SMRU1569	20	802	Thailand	South-eastern Asia	2009	No	seq1	missing	folP_aa_insert_57-70	tetM	0.03
SMRU1672	20	802	Thailand	South-eastern Asia	2009	No	seq1	seq18	folA_I100L,folP_aa_insert_57-70	tetM	0.03
SMRU1178	20	802	Thailand	South-eastern Asia	2009	No	seq1	seq1	folA_I100L,folP_aa_insert_57-70	tetM	0.03
SMRU1553	20	802	Thailand	South-eastern Asia	2009	No	seq1	missing	folA_I100L,folP_aa_insert_57-70	tetM	0.03
SMRU1493	20	802	Thailand	South-eastern Asia	2009	No	seq1	missing	folP_aa_insert_57-70	tetM	0.03
SMRU1479	20	802	Thailand	South-eastern Asia	2009	No	seq1	seq1	folP_aa_insert_57-70	tetM	0.03
SMRU1315	20	802	Thailand	South-eastern Asia	2009	No	seq1	seq23	folP_aa_insert_57-70	tetM	0.03
SMRU1313	24	10389	Thailand	South-eastern Asia	2009	No	seq1	seq11	folP_aa_insert_57-70	tetM	0.03
SMRU1286	20	802	Thailand	South-eastern Asia	2009	No	seq1	seq18	folP_aa_insert_57-70	tetM	0.03
SMRU1256	20	802	Thailand	South-eastern Asia	2009	No	seq1	missing	folP_aa_insert_57-70	tetM	0.03
SMRU1243	20	802	Thailand	South-eastern Asia	2009	No	seq1	seq18	folA_I100L,folP_aa_insert_57-70	tetM	0.03
SMRU1219	20	802	Thailand	South-eastern Asia	2009	No	seq1	missing	folP_aa_insert_57-70	tetM	0.03
SMRU660	106	2218	Thailand	South-eastern Asia	2008	No	seq1	seq2	folP_aa_insert_57-70	cat,tetM	0.03
SMRU1412	20	802	Thailand	South-eastern Asia	2009	No	seq1	missing	folP_aa_insert_57-70	tetM	0.03
SMRU1389	20	802	Thailand	South-eastern Asia	2009	No	seq1	seq20	folP_aa_insert_57-70	tetM	0.03
SMRU1385	20	10484	Thailand	South-eastern Asia	2009	No	seq1	seq1	folA_I100L,folP_aa_insert_57-70	tetM	0.03
SMRU1354	20	802	Thailand	South-eastern Asia	2009	No	seq1	missing	folA_I100L,folP_aa_insert_57-70	tetM	0.03
991323	7	507	Not avialable	Not avialable	0	Not avialable	seq1	seq2	folP_aa_insert_57-70	None	0.03
990605	7	507	Not avialable	Not avialable	0	Not avialable	seq1	seq2	folA_I100L,folP_aa_insert_57-70	None	0.03
2081077	592	16571	Netherlands	Western Europe	2006	No	seq1	seq2	0	None	0.03
2080660	7	36	Netherlands	Western Europe	2006	No	seq1	seq2	0	None	0.03
2080650	7	36	Not avialable	Not avialable	0	Not avialable	seq1	seq2	0	None	0.03
2080524	49	440	Netherlands	Western Europe	2006	No	seq1	seq2	0	None	0.03
2080239	49	440	Netherlands	Western Europe	2006	No	seq1	seq2	0	None	0.03
2080186	7	36	Netherlands	Western Europe	2006	No	seq1	seq2	0	None	0.03
2080102	49	440	Not avialable	Not avialable	0	Not avialable	seq1	seq2	0	None	0.03
2071956	7	311	Not avialable	Not avialable	0	Not avialable	seq1	seq1	folP_aa_insert_57-70	None	0.03
2071523	7	507	Not avialable	Not avialable	0	Not avialable	seq1	seq2	folP_aa_insert_57-70	None	0.03
2070822	7	36	Netherlands	Western Europe	2006	No	seq1	seq2	0	None	0.03
2070699	7	507	Not avialable	Not avialable	0	Not avialable	seq1	seq2	folP_aa_insert_57-70	None	0.03
GPS_ZA_626	329	10728	South Africa	Sub-Saharan Africa	2006	No	seq1	seq13	0	None	0.03
2070370	7	311	Netherlands	Western Europe	2006	No	seq1	seq1	folP_aa_insert_57-70	None	0.03
2070059	7	1011	Netherlands	Western Europe	2006	No	seq1	seq1	0	None	0.03
2061365	7	37	Netherlands	Western Europe	2006	No	seq1	seq2	folP_aa_insert_57-70	None	0.03
2060921	49	440	Netherlands	Western Europe	2006	No	seq1	seq2	0	None	0.03
2060698	49	440	Netherlands	Western Europe	2006	No	seq1	seq2	0	None	0.03
2_6__G5__K_224318	7	37	Not avialable	Not avialable	0	Not avialable	seq1	seq2	folP_aa_insert_57-70	None	0.03
3611-99	7	1389	United States of America	Northern America	1998	No	seq1	seq2	folP_aa_insert_57-70	None	0.03
2072050	7	311	Netherlands	Western Europe	2006	No	seq1	seq1	folA_I100L,folP_aa_insert_57-70	None	0.03
24__S_246	7	311	Not avialable	Not avialable	0	Not avialable	seq1	seq1	folP_aa_insert_57-70	None	0.03
GPS_GM_0649	20	802	Gambia	Sub-Saharan Africa	2009	No	seq1	seq1	folA_I100L,folP_aa_insert_57-70	tetM	0.03
PNI0468	20	802	Gambia	Sub-Saharan Africa	2002	No	seq1	seq1	folP_aa_insert_57-70	tetM	0.03
PI0041	20	6856	Togo	Sub-Saharan Africa	2007	No	seq1	seq1	folA_I100L,folP_aa_insert_57-70	tetM	0.03
PNI0231	113	2160	Gambia	Sub-Saharan Africa	1999	No	seq1	seq2	folP_aa_insert_57-70	None	0.03
PATH2585	113	5463	Peru	Latin America and the Caribbean	2007	No	seq1	seq2	folA_I100L,folP_aa_insert_57-70	None	0.03
BVY1AM	14	2059	Malawi	Sub-Saharan Africa	0	Yes	seq2	seq4	folA_I100L,folP_aa_insert_57-70	mefA,tetM	0.25
PBCN0262	7	36	Netherlands	Western Europe	2006	No	seq1	seq2	0	None	0.03
PBCN0242	7	1011	Netherlands	Western Europe	2006	No	seq1	seq1	0	None	0.03
PBCN0239	7	1011	Netherlands	Western Europe	2006	No	seq1	seq1	0	None	0.03
PBCN0218	7	1011	Netherlands	Western Europe	2005	No	seq1	seq1	0	None	0.03
PBCN0206	7	36	Netherlands	Western Europe	2005	No	seq1	seq2	0	None	0.03
PBCN0163	7	36	Netherlands	Western Europe	2004	No	seq1	seq2	0	None	0.03
PBCN0149	7	36	Netherlands	Western Europe	2004	No	seq1	seq2	0	None	0.03
2102586	49	440	Not avialable	Not avialable	0	Not avialable	seq1	seq2	0	None	0.03
3365-00	7	628	United States of America	Northern America	1999	No	seq1	seq1	0	None	0.03
2090539	7	36	Not avialable	Not avialable	0	Not avialable	seq1	seq2	0	None	0.03
2081043	7	311	Not avialable	Not avialable	0	Not avialable	seq1	seq1	folP_aa_insert_57-70	None	0.03
0959-00	7	37	United States of America	Northern America	1999	No	seq1	seq2	folP_aa_insert_57-70	None	0.03
2011740	7	36	Not avialable	Not avialable	0	Not avialable	seq1	seq2	0	None	0.03
2010813	Not assigned	2104	Netherlands	Western Europe	2006	No	seq1	seq2	0	aph,ermB,tetM	0.03
2121066	7	36	Not avialable	Not avialable	0	Not avialable	seq3	seq2	0	None	0.03
4025-99	7	439	United States of America	Northern America	1999	No	seq1	seq1	folP_aa_insert_57-70	None	0.03
2110470	49	440	Not avialable	Not avialable	0	Not avialable	seq1	seq2	0	None	0.03
PI0052	20	802	Togo	Sub-Saharan Africa	2010	No	seq1	seq1	folA_I100L,folP_aa_insert_57-70	tetM	0.03
2094064	49	440	Netherlands	Western Europe	2006	No	seq1	seq2	0	None	0.03
2090294	7	507	Not avialable	Not avialable	0	Not avialable	seq1	seq2	folP_aa_insert_57-70	None	0.03
2090002	7	36	Netherlands	Western Europe	2006	No	seq1	seq2	0	mefA	0.03
2082262	7	311	Not avialable	Not avialable	0	Not avialable	seq1	seq1	folP_aa_insert_57-70	None	0.03
2010460	7	36	Netherlands	Western Europe	2006	No	seq1	seq2	0	None	0.03
2010105	7	16576	Netherlands	Western Europe	2006	No	seq1	seq2	0	None	0.03
PBCN0103	7	311	Netherlands	Western Europe	2003	No	seq1	seq1	folP_aa_insert_57-70	None	0.03
2001906	7	36	Not avialable	Not avialable	0	Not avialable	seq1	seq2	0	None	0.03
PBCN0063	7	36	Netherlands	Western Europe	2002	No	seq1	seq2	0	None	0.03
PBCN0024	7	36	Netherlands	Western Europe	2001	No	seq1	seq2	0	None	0.03
SAMEA1024843	20	802	Thailand	South-eastern Asia	2008	No	seq1	seq1	folP_aa_insert_57-70	tetM	0.03
GPS_ZA_1690	14	242	South Africa	Sub-Saharan Africa	2008	No	seq2	seq4	folA_I100L,folP_aa_insert_57-70	mefA,tetM	0.03
GPS_ZA_995	14	8337	South Africa	Sub-Saharan Africa	2009	No	seq2	seq4	folA_I100L,folP_aa_insert_57-70	mefA,tetM	0.03
SAMEA2382620	49	440	Netherlands	Western Europe	2006	No	seq1	seq2	0	None	0.03
SAMEA2382698	49	440	Netherlands	Western Europe	2006	No	seq1	seq2	0	None	0.03
SAMEA2382726	49	440	Netherlands	Western Europe	2006	No	seq1	seq2	0	None	0.03
SAMEA2382752	7	16576	Netherlands	Western Europe	2006	No	seq1	seq2	0	None	0.03
SAMEA2382763	7	36	Netherlands	Western Europe	2006	No	seq1	seq2	0	None	0.03
SAMEA2382768	49	440	Netherlands	Western Europe	2006	No	seq1	seq2	0	None	0.03
SAMEA2382772	Not assigned	2104	Netherlands	Western Europe	2006	No	seq1	seq2	0	aph,ermB,tetM	0.03
SAMEA2382776	7	311	Netherlands	Western Europe	2006	No	seq1	seq1	folP_aa_insert_57-70	None	0.03
SAMEA2382804	7	36	Netherlands	Western Europe	2006	No	seq1	seq2	0	None	0.03
SAMEA2382811	7	36	Netherlands	Western Europe	2006	No	seq1	seq2	0	None	0.03
SAMEA2382812	49	440	Netherlands	Western Europe	2006	No	seq1	seq2	0	None	0.03
SAMEA2382821	49	440	Netherlands	Western Europe	2006	No	seq1	seq2	0	None	0.03
SAMEA2382835	7	37	Netherlands	Western Europe	2006	No	seq1	seq2	folP_aa_insert_57-70	None	0.03
SAMEA2382841	49	440	Netherlands	Western Europe	2006	No	seq1	seq2	0	None	0.03
SAMEA2382854	7	1011	Netherlands	Western Europe	2006	No	seq1	seq1	0	None	0.03
SAMEA2382876	7	311	Netherlands	Western Europe	2006	No	seq1	seq1	folP_aa_insert_57-70	None	0.03
SAMEA2382885	49	440	Netherlands	Western Europe	2006	No	seq1	seq2	0	None	0.03
SAMEA2382892	7	36	Netherlands	Western Europe	2006	No	seq1	seq2	0	None	0.03
SAMEA2382909	7	1011	Netherlands	Western Europe	2006	No	seq1	seq1	0	None	0.03
SAMEA2382932	7	311	Netherlands	Western Europe	2006	No	seq1	seq1	folA_I100L,folP_aa_insert_57-70	None	0.03
SAMEA2382949	7	36	Netherlands	Western Europe	2006	No	seq1	seq2	0	None	0.03
SAMEA2382952	49	440	Netherlands	Western Europe	2006	No	seq1	seq2	0	None	0.03
SAMEA2382959	49	440	Netherlands	Western Europe	2006	No	seq1	seq2	0	None	0.03
SAMEA2382965	7	36	Netherlands	Western Europe	2006	No	seq1	seq2	0	None	0.03
SAMEA2382981	592	16571	Netherlands	Western Europe	2006	No	seq1	seq2	0	None	0.03
SAMEA2382998	7	36	Netherlands	Western Europe	2006	No	seq1	seq2	0	None	0.03
SAMEA2383010	7	36	Netherlands	Western Europe	2006	No	seq1	seq2	0	mefA	0.03
SAMEA2383074	49	440	Netherlands	Western Europe	2006	No	seq1	seq2	0	None	0.03
SAMEA2383110	7	36	Netherlands	Western Europe	2006	No	seq1	seq2	0	None	0.03
SAMEA2674626	49	440	Netherlands	Western Europe	2006	No	seq1	seq2	0	None	0.03
ZA_GPS_SP343	14	242	South Africa	Sub-Saharan Africa	2005	No	seq2	seq4	folA_I100L,folP_aa_insert_57-70	mefA,tetM	0.03
SAMN13491105	7	36	United States of America	Northern America	0	No	seq1	seq2	parC_S79F	None	0.03
PATH3460	14	242	Peru	Latin America and the Caribbean	2009	No	seq2	seq4	folP_aa_insert_57-70	tetM	0.03
PATH2527	14	242	Peru	Latin America and the Caribbean	2007	No	seq2	seq4	folP_aa_insert_57-70	tetM	0.03
PATH2526	14	242	Peru	Latin America and the Caribbean	2007	No	seq2	seq4	folP_aa_insert_57-70	tetM	0.03
PATH2283	14	242	Peru	Latin America and the Caribbean	2008	No	seq2	seq4	folP_aa_insert_57-70	tetM	0.03
SAMN02738031	7	33	United States of America	Northern America	1994	No	seq1	seq2	folP_aa_insert_57-70	None	0.03
SAMN02738032	7	439	United States of America	Northern America	1994	No	missing	seq16	folP_aa_insert_57-70	None	0.03
SAMN02738043	7	42	United States of America	Northern America	1994	No	seq1	seq1	0	None	0.03
SAMN02738046	7	ST not assigned	United States of America	Northern America	1994	No	seq1	seq2	folA_I100L,folP_aa_insert_57-70	None	0.03
SAMN02738055	7	439	United States of America	Northern America	1994	No	seq1	seq1	folP_aa_insert_57-70	None	0.03
SAMN02738059	7	439	United States of America	Northern America	1994	No	missing	seq1	0	None	0.03
SAMN02738068	7	37	United States of America	Northern America	1994	No	seq1	seq2	folA_I100L,folP_aa_insert_57-70	None	0.03
GPS_ZA_1502	14	10604	South Africa	Sub-Saharan Africa	2008	No	seq2	seq4	folA_I100L,folP_aa_insert_57-70	mefA,tetM	0.03
SAMN02738102	7	33	United States of America	Northern America	1994	No	missing	seq2	folP_aa_insert_57-70	None	0.03
SAMN02738108	7	439	United States of America	Northern America	1994	No	seq1	seq2	0	None	0.03
SAMN02738128	7	37	United States of America	Northern America	1994	No	seq1	seq2	folP_aa_insert_57-70	None	0.03
GPS_ZA_1400	14	242	South Africa	Sub-Saharan Africa	2008	No	seq2	seq4	folP_aa_insert_57-70	mefA,tetM	0.03
GPS_ZA_1149	14	242	South Africa	Sub-Saharan Africa	2009	No	seq2	seq4	folA_I100L,folP_aa_insert_57-70	mefA,tetM	0.03
GPS_ZA_967	14	242	South Africa	Sub-Saharan Africa	2007	No	seq2	seq4	folA_I100L,folP_aa_insert_57-70	mefA,tetM	0.03
PATH3023	14	242	Peru	Latin America and the Caribbean	2008	No	seq2	seq4	folP_aa_insert_57-70	mefA,tetM	0.03
PATH3530	14	242	Peru	Latin America and the Caribbean	2008	No	seq2	seq4	folP_aa_insert_57-70	tetM	0.03
ZA_GPS_SP530	14	5653	South Africa	Sub-Saharan Africa	2006	No	seq2	seq4	folA_I100L,folP_aa_insert_57-70	mefA,tetM	0.03
PATH3492	14	242	Peru	Latin America and the Caribbean	2009	No	seq2	seq4	folA_I100L,folP_aa_insert_57-70	tetM	0.03
PATH3425	14	242	Peru	Latin America and the Caribbean	2008	No	seq2	seq4	folA_I100L,folP_aa_insert_57-70	tetM	0.03
GPS_ZA_2146	14	8337	South Africa	Sub-Saharan Africa	2007	No	seq2	seq4	folA_I100L,folP_aa_insert_57-70	mefA,tetM	0.03
GPS_ZA_2196	14	242	South Africa	Sub-Saharan Africa	2008	No	seq2	seq4	folA_I100L,folP_aa_insert_57-70	mefA,tetM	0.03
GPS_ZA_1328	14	242	South Africa	Sub-Saharan Africa	2008	No	seq2	seq4	folA_I100L,folP_aa_insert_57-70	mefA,tetM	0.03
GPS_ZA_1347	14	12562	South Africa	Sub-Saharan Africa	2006	No	seq2	seq4	folA_I100L,folP_aa_insert_57-70	mefA,tetM	0.03
GPS_ZA_1299	14	242	South Africa	Sub-Saharan Africa	2006	No	seq2	seq4	folA_I100L,folP_aa_insert_57-70	mefA,tetM	0.03
BVY1SE	14	2059	Malawi	Sub-Saharan Africa	0	Yes	seq2	seq4	folA_I100L,folP_aa_insert_57-70	mefA,tetM	0.25
BVY1MI	14	2059	Malawi	Sub-Saharan Africa	0	Yes	seq2	seq4	folA_I100L,folP_aa_insert_57-70	mefA,tetM	0.25
GPS_ZA_16	14	8337	South Africa	Sub-Saharan Africa	2012	Yes	seq2	seq4	folA_I100L,folP_aa_insert_57-70	mefA,tetM	0.03
BVY1PQ	14	2059	Malawi	Sub-Saharan Africa	0	Yes	seq2	seq4	folA_I100L,folP_aa_insert_57-70	mefA,tetM	0.25
GPS_ZA_carriage_SP161	14	242	South Africa	Sub-Saharan Africa	2009	No	seq2	seq4	folP_aa_insert_57-70	mefA,tetM	0.03
BVY1QF	14	2059	Malawi	Sub-Saharan Africa	0	Yes	seq2	seq4	folA_I100L,folP_aa_insert_57-70	mefA,tetM	0.25
GPS_ZA_1774	14	8337	South Africa	Sub-Saharan Africa	2010	Yes	seq2	seq4	folA_I100L,folP_aa_insert_57-70	mefA,tetM	0.03
GPS_ZA_1819	14	10604	South Africa	Sub-Saharan Africa	2010	Yes	seq2	seq4	folA_I100L,folP_aa_insert_57-70	mefA,tetM	0.03
GPS_ZA_2035	14	805	South Africa	Sub-Saharan Africa	2011	Yes	seq2	seq4	folA_I100L,folP_aa_insert_57-70	mefA,tetM	0.03
BVY1IH	14	2059	Malawi	Sub-Saharan Africa	0	Yes	seq2	seq4	folA_I100L,folP_aa_insert_57-70	mefA,tetM	0.25
GPS_ZA_carriage_SP160	14	242	South Africa	Sub-Saharan Africa	2009	No	seq2	seq4	folP_aa_insert_57-70	mefA,tetM	0.03
BVY1QL	14	2059	Malawi	Sub-Saharan Africa	0	Yes	seq2	seq4	folA_I100L,folP_aa_insert_57-70	mefA,tetM	0.25
GPS_ZA_2130	14	8337	South Africa	Sub-Saharan Africa	2011	Yes	missing	seq4	folA_I100L,folP_aa_insert_57-70	mefA,tetM	0.03
GPS_ZA_2136	14	8337	South Africa	Sub-Saharan Africa	2011	Yes	missing	seq4	folA_I100L,folP_aa_insert_57-70	mefA,tetM	0.03
GPS_ZA_carriage_SP116	14	242	South Africa	Sub-Saharan Africa	2009	No	seq2	seq4	folP_aa_insert_57-70	mefA,tetM	0.03
GPS_ZA_2159_R1	14	242	South Africa	Sub-Saharan Africa	2008	No	seq2	seq4	folA_I100L,folP_aa_insert_57-70	mefA,tetM	0.03
BVY1WN	14	2059	Malawi	Sub-Saharan Africa	0	Yes	seq2	seq4	folA_I100L,folP_aa_insert_57-70	mefA,tetM	0.25
GPS_ZA_carriage_SP1076	14	12612	South Africa	Sub-Saharan Africa	2013	Yes	seq2	seq4	folP_aa_insert_57-70	mefA,tetM	0.03
GPS_US_PATH3559_R1	14	12405	Peru	Latin America and the Caribbean	2008	No	seq2	seq4	folA_I100L,folP_aa_insert_57-70	tetM	0.03
GPS_US_PATH3534_R1	14	242	Peru	Latin America and the Caribbean	2008	No	seq2	seq4	folP_aa_insert_57-70	tetM	0.03
GPS_US_PATH3507_R1	14	242	Peru	Latin America and the Caribbean	2008	No	seq2	seq4	folA_I100L,folP_aa_insert_57-70	tetM	0.03
BVY21Y	14	2059	Malawi	Sub-Saharan Africa	0	Yes	seq2	seq4	folA_I100L,folP_aa_insert_57-70	mefA,tetM	0.25
GPS_US_PATH3396_R1	14	242	Peru	Latin America and the Caribbean	2008	No	seq2	seq4	folP_aa_insert_57-70	tetM	0.03
GPS_US_PATH3302_R1	14	242	Peru	Latin America and the Caribbean	2009	No	seq2	seq4	folA_I100L,folP_aa_insert_57-70	tetM	0.03
GPS_US_PATH3170_R1	14	242	Peru	Latin America and the Caribbean	2008	No	seq2	seq4	folP_aa_insert_57-70	tetM	0.03
GPS_US_PATH3162_R1	14	242	Peru	Latin America and the Caribbean	2008	No	seq2	seq4	folA_I100L,folP_aa_insert_57-70	mefA,tetM	0.03
GPS_ZA_carriage_SP1936	14	242	South Africa	Sub-Saharan Africa	2012	Yes	seq2	seq4	folA_I100L,folP_aa_insert_57-70	mefA,tetM	0.03
GPS_ZA_carriage_SP359	14	242	South Africa	Sub-Saharan Africa	2011	Yes	seq2	seq4	folP_aa_insert_57-70	mefA,tetM	0.03
GPS_ZA_carriage_SP828	14	10604	South Africa	Sub-Saharan Africa	2013	Yes	seq2	seq4	folA_I100L,folP_aa_insert_57-70	mefA,tetM	0.03
44744	14	242	United States of America	Northern America	2001	Yes	seq2	seq4	0	mefA,tetM	2
BVY20S	14	ST not assigned	Malawi	Sub-Saharan Africa	0	Yes	seq2	seq4	folA_I100L,folP_aa_insert_57-70	mefA,tetM	0.25
GPS_BR_0419_12	14	242	Brazil	Latin America and the Caribbean	2012	Yes	seq2	seq4	folP_aa_insert_57-70	ermB,tetM	2
GPS_IL_25705	14	3140	Israel	Western Asia	2011	Yes	seq2	seq4	folP_aa_insert_57-70	mefA,tetM	2
GPS_IL_26468	14	3140	Israel	Western Asia	2012	Yes	seq2	seq4	folP_aa_insert_57-70	mefA,tetM	2
GPS_ZA_1279	14	242	South Africa	Sub-Saharan Africa	2006	No	seq2	seq4	folA_I100L,folP_aa_insert_57-70	mefA,tetM	0.03
BVY200	14	2059	Malawi	Sub-Saharan Africa	0	Yes	seq2	seq4	folA_I100L,folP_aa_insert_57-70	mefA,tetM	0.25
GPS_ZA_1065	14	242	South Africa	Sub-Saharan Africa	2009	No	seq2	seq4	folA_I100L,folP_aa_insert_57-70	mefA,tetM	0.03
GPS_ZA_1036	14	242	South Africa	Sub-Saharan Africa	2009	No	seq2	seq4	folP_aa_insert_57-70	mefA,tetM	0.03
BVY2K0	14	2059	Malawi	Sub-Saharan Africa	0	Yes	seq2	seq4	folA_I100L,folP_aa_insert_57-70	mefA,tetM	0.25
GPS_ZA_627	14	8337	South Africa	Sub-Saharan Africa	2006	No	seq2	seq4	folA_I100L,folP_aa_insert_57-70	mefA,tetM	0.03
GPS_IL_26469	14	3140	Israel	Western Asia	2012	Yes	seq2	seq4	folP_aa_insert_57-70	mefA,tetM	2
2060493	14	242	Not avialable	Not avialable	0	Not avialable	seq2	seq4	folP_aa_insert_57-70	mefA,tetM	0.03
GPS_RU_2188	7	311	Russian Federation	Euroasia	2015	Yes	seq1	seq1	folA_I100L,folP_aa_insert_57-70	None	0.03
PATH3374	14	242	Peru	Latin America and the Caribbean	2010	Yes	seq2	seq4	folA_I100L,folP_aa_insert_57-70	tetM	0.03
BVY2JC	14	ST not assigned	Malawi	Sub-Saharan Africa	0	Yes	seq2	seq4	folA_I100L,folP_aa_insert_57-70	mefA,tetM	0.25
BVY2HQ	14	2059	Malawi	Sub-Saharan Africa	0	Yes	seq2	seq4	folA_I100L,folP_aa_insert_57-70	mefA,tetM	0.25
BVY52Q	14	2059	Malawi	Sub-Saharan Africa	0	Yes	seq2	seq4	folA_I100L,folP_aa_insert_57-70	mefA,tetM	0.25
BVY5EL	14	2059	Malawi	Sub-Saharan Africa	0	Yes	seq2	seq4	folA_I100L,folP_aa_insert_57-70	mefA,tetM	0.25
BVY5UK	14	2059	Malawi	Sub-Saharan Africa	0	Yes	seq2	seq4	folA_I100L,folP_aa_insert_57-70	mefA,tetM	0.25
BVY5FZ	14	ST not assigned	Malawi	Sub-Saharan Africa	0	Yes	seq2	seq4	folA_I100L,folP_aa_insert_57-70	mefA,tetM	0.25
BVY5KM	14	2059	Malawi	Sub-Saharan Africa	0	Yes	seq2	seq4	folA_I100L,folP_aa_insert_57-70	mefA,tetM	0.25
BVX344	14	2059	Malawi	Sub-Saharan Africa	0	Yes	seq2	seq4	folA_I100L,folP_aa_insert_57-70	mefA,tetM	0.25
BVY558	14	2059	Malawi	Sub-Saharan Africa	0	Yes	seq2	seq4	folA_I100L,folP_aa_insert_57-70	mefA,tetM	0.25
BVY7A2	14	2059	Malawi	Sub-Saharan Africa	0	Yes	seq2	seq4	folA_I100L,folP_aa_insert_57-70	mefA,tetM	0.25
BVY86Q	14	2059	Malawi	Sub-Saharan Africa	0	Yes	seq2	seq4	folA_I100L,folP_aa_insert_57-70	mefA,tetM	0.25
BVY8H0	14	2059	Malawi	Sub-Saharan Africa	0	Yes	seq2	seq4	folA_I100L,folP_aa_insert_57-70	mefA,tetM	0.25
BVY86S	14	2059	Malawi	Sub-Saharan Africa	0	Yes	seq2	seq4	folA_I100L,folP_aa_insert_57-70	mefA,tetM	0.25
PATH5907	14	242	Peru	Latin America and the Caribbean	2010	Yes	seq2	seq4	folA_I100L,folP_aa_insert_57-70	tetM	0.03
BVY5S2	14	2059	Malawi	Sub-Saharan Africa	0	Yes	seq2	seq4	folA_I100L,folP_aa_insert_57-70	mefA,tetM	0.25
BVY5FW	14	ST not assigned	Malawi	Sub-Saharan Africa	0	Yes	seq2	seq4	folA_I100L,folP_aa_insert_57-70	mefA,tetM	0.25
BVX1RB	14	6279	Malawi	Sub-Saharan Africa	0	Yes	seq2	seq4	folP_aa_insert_57-70	ermB,tetM	0.25
BVY7E0	14	2059	Malawi	Sub-Saharan Africa	0	Yes	seq2	seq4	folA_I100L,folP_aa_insert_57-70	mefA,tetM	0.25
PATH5926	14	242	Peru	Latin America and the Caribbean	2010	Yes	seq2	seq4	folA_I100L,folP_aa_insert_57-70	mefA,tetM	0.03
BVX3NP	14	2059	Malawi	Sub-Saharan Africa	0	Yes	seq2	seq4	folA_I100L,folP_aa_insert_57-70	mefA,tetM	0.25
SAMEA1020099	14	242	Germany	Western Europe	2008	Yes	seq2	seq4	folP_aa_insert_57-70	mefA,tetM	0.03
BVY7I1	14	ST not assigned	Malawi	Sub-Saharan Africa	0	Yes	seq2	seq4	folA_I100L,folP_aa_insert_57-70	mefA,tetM	0.25
BVY7KT	14	2059	Malawi	Sub-Saharan Africa	0	Yes	seq2	seq4	folA_I100L,folP_aa_insert_57-70	mefA,tetM	0.25
BVY8CJ	14	6279	Malawi	Sub-Saharan Africa	0	Yes	seq2	seq4	folA_I100L,folP_aa_insert_57-70	ermB,tetM	0.25
25310	7	36	United States of America	Northern America	2001	Yes	seq1	seq6	0	None	0.03
UoS2244	7	36	United Kingdom of Great Britain and Northern Ireland	Western Europe	2008	Yes	seq1	seq6	0	None	0.03
BVY8EU	14	2059	Malawi	Sub-Saharan Africa	0	Yes	seq2	seq4	folA_I100L,folP_aa_insert_57-70	mefA,tetM	0.25
BVY8W0	14	2059	Malawi	Sub-Saharan Africa	0	Yes	seq2	seq4	folA_I100L,folP_aa_insert_57-70	mefA,tetM	0.25
BVY8U9	14	2059	Malawi	Sub-Saharan Africa	0	Yes	seq2	seq4	folA_I100L,folP_aa_insert_57-70	mefA,tetM	0.25
BVY96E	14	2059	Malawi	Sub-Saharan Africa	0	Yes	seq2	seq4	folA_I100L,folP_aa_insert_57-70	mefA,tetM	0.25
BVY8YM	14	2059	Malawi	Sub-Saharan Africa	0	Yes	seq2	seq4	folA_I100L,folP_aa_insert_57-70	mefA,tetM	0.25
BVY8YN	14	2059	Malawi	Sub-Saharan Africa	0	Yes	seq2	seq4	folA_I100L,folP_aa_insert_57-70	mefA,tetM	0.25
BVY9W5	14	2059	Malawi	Sub-Saharan Africa	0	Yes	seq2	seq4	folA_I100L,folP_aa_insert_57-70	mefA,tetM	0.25
BVY9RB	14	ST not assigned	Malawi	Sub-Saharan Africa	0	Yes	seq2	seq4	folA_I100L,folP_aa_insert_57-70	mefA,tetM	0.25
BVY9X1	14	2059	Malawi	Sub-Saharan Africa	0	Yes	seq2	seq4	folA_I100L,folP_aa_insert_57-70	mefA,tetM	0.25
3013	7	1908	United States of America	Northern America	2004	Yes	seq1	seq7	folA_I100L,folP_aa_insert_57-70	None	2
BVY9TL	14	2059	Malawi	Sub-Saharan Africa	0	Yes	seq2	seq4	folA_I100L,folP_aa_insert_57-70	mefA,tetM	0.25
BVY9LG	14	2059	Malawi	Sub-Saharan Africa	0	Yes	seq2	seq4	folA_I100L,folP_aa_insert_57-70	mefA,tetM	0.25
3181	7	1909	United States of America	Northern America	2004	Yes	seq1	seq8	folA_I100L,folP_aa_insert_57-70	None	0.03
PATH2218	14	242	Peru	Latin America and the Caribbean	2006	No	seq2	seq4	folA_I100L,folP_aa_insert_57-70	tetM	0.03
GPS_MW_D24462	20	12355	Malawi	Sub-Saharan Africa	2004	No	seq1	seq1	folA_I100L,folP_aa_insert_57-70	tetM	0.03
GPS_MW_D26572_R1	328	10609	Malawi	Sub-Saharan Africa	2004	No	seq1	seq2	folA_I100L,folP_aa_insert_57-70	None	0.03
427937	7	627	United States of America	Northern America	2001	Yes	seq1	seq9	folA_I100L,folP_aa_insert_57-70	None	4
GPS_MW_D28525_R1	20	802	Malawi	Sub-Saharan Africa	2004	No	seq1	seq1	folP_aa_insert_57-70	tetM	0.03
PATH2306	14	242	Peru	Latin America and the Caribbean	2009	No	seq2	seq4	folA_I100L,folP_aa_insert_57-70	mefA,tetM	0.03
GPS_MW_D30443	20	802	Malawi	Sub-Saharan Africa	2005	No	seq1	seq1	folA_I100L,folP_aa_insert_57-70	tetM	0.03
PATH3429	14	242	Peru	Latin America and the Caribbean	2008	No	seq2	seq4	folP_aa_insert_57-70	tetM	0.03
BVY1QA	14	243	Malawi	Sub-Saharan Africa	0	Yes	seq2	seq4	folA_I100L,folP_aa_insert_57-70	mefA,tetM	0.06
BVY2KB	14	ST not assigned	Malawi	Sub-Saharan Africa	0	Yes	seq2	seq4	folA_I100L,folP_aa_insert_57-70	mefA,tetM	0.06
BVY4ZM	14	243	Malawi	Sub-Saharan Africa	0	Yes	seq2	missing	folA_I100L,folP_aa_insert_57-70	mefA,tetM	0.06
GPS_MW_D33678_R1	176	9491	Malawi	Sub-Saharan Africa	2005	No	seq1	seq2	folA_I100L,folP_aa_insert_57-70	None	0.12
GPS_MW_D57353	20	802	Malawi	Sub-Saharan Africa	2010	No	seq1	seq1	folA_I100L,folP_aa_insert_57-70	tetM	0.03
GPS_MW_1027358_R1	176	9491	Malawi	Sub-Saharan Africa	2012	Yes	seq1	seq2	folA_I100L,folP_aa_insert_57-70	None	0.12
0444-99	14	242	United States of America	Northern America	1998	No	seq2	seq4	folA_I100L,folP_aa_insert_57-70	mefA,tetM	0.03
PATH2310	14	242	Peru	Latin America and the Caribbean	2009	No	seq2	seq4	folA_I100L,folP_aa_insert_57-70	tetM	0.03
2091846	14	242	Not avialable	Not avialable	0	Not avialable	seq2	seq4	folP_aa_insert_57-70	mefA,tetM	0.03
GPS_MW_1029372_R1	176	9491	Malawi	Sub-Saharan Africa	2012	Yes	seq1	seq2	folA_I100L,folP_aa_insert_57-70	None	0.12
GPS_MW_BKR1D9_R1	176	9491	Malawi	Sub-Saharan Africa	2012	Yes	seq1	seq2	folA_I100L,folP_aa_insert_57-70	None	0.12
GPS_MW_1033040	116	10878	Malawi	Sub-Saharan Africa	2012	Yes	seq1	seq2	folA_I100L,folP_aa_insert_57-70	None	0.03
GPS_MW_BHA16K_R1	272	4884	Malawi	Sub-Saharan Africa	2012	Yes	seq1	seq2	folA_I100L,folP_aa_insert_57-70	None	0.03
SAMEA1020739	14	242	Greece	Southern Europe	1900	No	seq2	seq4	folA_I100L,folP_aa_insert_57-70	mefA,tetM	0.03
GPS_MW_BHB14N_R1	272	4884	Malawi	Sub-Saharan Africa	2012	Yes	seq1	seq2	folA_I100L,folP_aa_insert_57-70	mefA,tetM	0.03
GPS_MW_151114	20	9530	Malawi	Sub-Saharan Africa	2014	Yes	seq1	seq1	folA_I100L,folP_aa_insert_57-70	ermB,tetM	0.25
GPS_MW_151118	20	9530	Malawi	Sub-Saharan Africa	2014	Yes	seq1	seq1	folA_I100L,folP_aa_insert_57-70	ermB,tetM	0.25
ZA_GPS_SP11	14	242	South Africa	Sub-Saharan Africa	2012	Yes	seq2	seq4	folA_I100L,folP_aa_insert_57-70	mefA,tetM	0.03
GPS_MW_152015	20	9530	Malawi	Sub-Saharan Africa	2014	Yes	seq1	seq1	folA_I100L,folP_aa_insert_57-70	ermB,tetM	0.25
GPS_MW_152016	20	9530	Malawi	Sub-Saharan Africa	2014	Yes	seq1	seq1	folA_I100L,folP_aa_insert_57-70	ermB,tetM	0.25
GPS_MW_BND1HL	272	12330	Malawi	Sub-Saharan Africa	2014	Yes	seq1	seq2	folA_I100L,folP_aa_insert_57-70	None	0.03
GPS_MW_BKQJEX	176	9491	Malawi	Sub-Saharan Africa	2015	Yes	seq1	seq2	folA_I100L,folP_aa_insert_57-70	None	0.12
ZA_GPS_SP90	14	242	South Africa	Sub-Saharan Africa	2012	Yes	seq2	seq4	folA_I100L,folP_aa_insert_57-70	mefA,tetM	0.03
GPS_ZA_2605	14	242	South Africa	Sub-Saharan Africa	2013	Yes	seq2	seq3	folP_aa_insert_57-70	mefA,tetM	0.03
GPS_MW_BQN1M4	176	9491	Malawi	Sub-Saharan Africa	2015	Yes	seq1	seq2	folA_I100L,folP_aa_insert_57-70	None	0.12
BVY7DW	455	ST not assigned	Malawi	Sub-Saharan Africa	0	Yes	seq2	seq4	folA_I100L,folP_aa_insert_57-70	None	0.03
BVY287	14	8337	Malawi	Sub-Saharan Africa	0	Yes	seq2	seq4	folA_I100L,folP_aa_insert_57-70	mefA,tetM	0.03
BVY27L	14	8337	Malawi	Sub-Saharan Africa	0	Yes	seq2	seq4	folA_I100L,folP_aa_insert_57-70	mefA,tetM	0.03
GPS_MW_BQN1LY	20	802	Malawi	Sub-Saharan Africa	2015	Yes	seq1	seq1	folA_I100L,folP_aa_insert_57-70	tetM	0.03

## Sheet: Table S3
Table S3:Metadata of global comparsion of lrp gene in serotype 14
Isolate name	GPSC	MLST	Full LRP	Country	Year	PCV introduced
ZA_GPS_SP98	10	230	FALSE	South Africa	2012	Yes
ZA_GPS_SP94	18	1492	TRUE	South Africa	2012	Yes
ZA_GPS_SP93	6	9910	TRUE	South Africa	2012	Yes
ZA_GPS_SP78	10	230	FALSE	South Africa	2012	Yes
ZA_GPS_SP75	9	63	FALSE	South Africa	2012	Yes
ZA_GPS_SP603	10	230	FALSE	South Africa	2006	No
ZA_GPS_SP600	9	2414	FALSE	South Africa	2006	No
ZA_GPS_SP578	10	230	FALSE	South Africa	2006	No
ZA_GPS_SP573	10	230	FALSE	South Africa	2006	No
ZA_GPS_SP561	10	4677	FALSE	South Africa	2006	No
ZA_GPS_SP558	9	63	TRUE	South Africa	2006	No
ZA_GPS_SP543	10	230	FALSE	South Africa	2006	No
ZA_GPS_SP535	10	230	FALSE	South Africa	2006	No
ZA_GPS_SP527	9	63	FALSE	South Africa	2006	No
ZA_GPS_SP518	10	230	FALSE	South Africa	2005	No
ZA_GPS_SP479	18	13	TRUE	South Africa	2005	No
ZA_GPS_SP47	10	230	FALSE	South Africa	2012	Yes
ZA_GPS_SP458	9	63	TRUE	South Africa	2006	No
ZA_GPS_SP445	10	230	FALSE	South Africa	2006	No
ZA_GPS_SP432	18	1492	TRUE	South Africa	2005	No
ZA_GPS_SP430	18	13	TRUE	South Africa	2005	No
ZA_GPS_SP429	18	13	TRUE	South Africa	2005	No
ZA_GPS_SP403	10	230	FALSE	South Africa	2005	No
ZA_GPS_SP393	10	230	FALSE	South Africa	2005	No
ZA_GPS_SP387	10	230	FALSE	South Africa	2005	No
ZA_GPS_SP385	10	10696	FALSE	South Africa	2005	No
ZA_GPS_SP366	10	230	FALSE	South Africa	2005	No
ZA_GPS_SP334	10	230	FALSE	South Africa	2005	No
ZA_GPS_SP324	10	230	FALSE	South Africa	2005	No
ZA_GPS_SP321	10	230	FALSE	South Africa	2005	No
ZA_GPS_SP319	9	63	FALSE	South Africa	2005	No
ZA_GPS_SP297	9	63	FALSE	South Africa	2005	No
ZA_GPS_SP29	10	230	FALSE	South Africa	2012	Yes
ZA_GPS_SP286	10	230	FALSE	South Africa	2005	No
ZA_GPS_SP281	10	230	FALSE	South Africa	2005	No
ZA_GPS_SP280	10	230	FALSE	South Africa	2005	No
ZA_GPS_SP276	10	230	FALSE	South Africa	2005	No
ZA_GPS_SP275	10	4677	FALSE	South Africa	2005	No
ZA_GPS_SP273	10	230	FALSE	South Africa	2005	No
ZA_GPS_SP265	10	230	FALSE	South Africa	2005	No
ZA_GPS_SP259	10	230	FALSE	South Africa	2005	No
ZA_GPS_SP224	10	230	FALSE	South Africa	2005	No
ZA_GPS_SP215	9	63	TRUE	South Africa	2005	No
ZA_GPS_SP209	9	11687	FALSE	South Africa	2005	No
ZA_GPS_SP198	90	10714	FALSE	South Africa	2005	No
ZA_GPS_SP196	18	1492	TRUE	South Africa	2005	No
ZA_GPS_SP194	18	2652	TRUE	South Africa	2005	No
ZA_GPS_SP17	9	782	FALSE	South Africa	2012	Yes
ZA_GPS_SP166	18	2652	TRUE	South Africa	2012	Yes
ZA_GPS_SP158	10	230	FALSE	South Africa	2012	Yes
ZA_GPS_SP151	18	2652	TRUE	South Africa	2012	Yes
ZA_GPS_SP126	10	230	FALSE	South Africa	2012	Yes
ZA_GPS_SP116	238	9901	TRUE	South Africa	2012	Yes
ZA_GPS_SP106	18	2652	TRUE	South Africa	2012	Yes
ZA_GPS_SP10	9	63	FALSE	South Africa	2012	Yes
ZA_GPS_SP1	18	15	TRUE	South Africa	1991	No
BVY9A0	9	18728	TRUE	Malawi	2018	Yes
BVY9WL	9	782	TRUE	Malawi	2019	Yes
BVY9QL	9	18730	FALSE	Malawi	2019	Yes
BVY9DH	9	18753	FALSE	Malawi	2019	Yes
BVY8EC	9	18728	TRUE	Malawi	2018	Yes
BVY9CF	10	230	FALSE	Malawi	2019	Yes
BVY9GA	9	18728	TRUE	Malawi	2019	Yes
BVY9Z8	9	18728	TRUE	Malawi	2019	Yes
BVY9TB	9	63	FALSE	Malawi	2019	Yes
BVY9GF	9	18728	TRUE	Malawi	2019	Yes
BVY99F	9	18728	TRUE	Malawi	2018	Yes
BVY91I	9	18728	TRUE	Malawi	2018	Yes
BVY8SI	9	18749	FALSE	Malawi	2018	Yes
BVY8E4	9	782	TRUE	Malawi	2018	Yes
BVY8R0	9	18728	TRUE	Malawi	2018	Yes
BVY8MT	9	782	TRUE	Malawi	2018	Yes
BVY8V2	9	782	TRUE	Malawi	2018	Yes
BVY8VV	9	18728	TRUE	Malawi	2018	Yes
BVY5LT	9	842	TRUE	Malawi	2018	Yes
BVY5QW	9	782	TRUE	Malawi	2017	Yes
BVY64H	9	782	TRUE	Malawi	2017	Yes
BVY75N	9	18730	FALSE	Malawi	2017	Yes
BVY6ZE	9	63	FALSE	Malawi	2017	Yes
BVY6Z0	9	782	TRUE	Malawi	2017	Yes
BVY8JV	9	63	FALSE	Malawi	2018	Yes
BVY89B	9	782	TRUE	Malawi	2018	Yes
BVY8AZ	9	18728	TRUE	Malawi	2018	Yes
BVX31I	10	230	FALSE	Malawi	2017	Yes
BVY5ED	9	782	TRUE	Malawi	2017	Yes
BVY5HY	9	18728	TRUE	Malawi	2017	Yes
BVY58D	9	63	FALSE	Malawi	2017	Yes
BVY58B	9	63	FALSE	Malawi	2017	Yes
BVY2KC	9	782	TRUE	Malawi	2016	Yes
BVY59K	9	842	TRUE	Malawi	2016	Yes
BVY4XZ	9	18730	FALSE	Malawi	2017	Yes
BVY3AY	9	63	FALSE	Malawi	2016	Yes
BVY5A6	9	782	TRUE	Malawi	2016	Yes
BVY571	9	782	TRUE	Malawi	2016	Yes
BVY5A0	5	10599	FALSE	Malawi	2016	Yes
BVY28S	9	63	FALSE	Malawi	2016	Yes
BVY2F9	9	782	TRUE	Malawi	2016	Yes
BVY2LE	9	18753	FALSE	Malawi	2016	Yes
BVY298	9	842	TRUE	Malawi	2016	Yes
BVY23I	9	782	TRUE	Malawi	2016	Yes
BVY23P	9	782	TRUE	Malawi	2016	Yes
BVY22T	9	18728	TRUE	Malawi	2016	Yes
BVY1Q3	9	782	TRUE	Malawi	2016	Yes
BVY1PM	9	5004	TRUE	Malawi	2016	Yes
BVY1Q0	9	782	TRUE	Malawi	2016	Yes
BVY1TY	Not assigned	18729	TRUE	Malawi	2016	Yes
BVY1NJ	9	782	TRUE	Malawi	2016	Yes
BVY1IP	9	782	TRUE	Malawi	2015	Yes
BVY1NI	9	782	TRUE	Malawi	2016	Yes
BVY1F7	9	18728	TRUE	Malawi	2015	Yes
BVY1FT	9	18730	FALSE	Malawi	2015	Yes
BVY18K	9	18751	FALSE	Malawi	2015	Yes
BVY14V	9	18730	FALSE	Malawi	2015	Yes
UoS3247	39	124	TRUE	United Kingdom	2009	Yes
UoS2280	39	124	TRUE	United Kingdom	2008	Yes
UoS2146	39	124	TRUE	United Kingdom	2008	Yes
UoS0291	39	124	TRUE	United Kingdom	2007	Yes
UoS0267	39	124	TRUE	United Kingdom	2007	Yes
UoS0262	18	Not assigned	FALSE	United Kingdom	2007	Yes
UoS0173	18	9	TRUE	United Kingdom	2007	Yes
UoS0095	18	15	FALSE	United Kingdom	2006	Yes
SMRU94	9	63	TRUE	Thailand	2008	No
SMRU888	28	4395	FALSE	Thailand	2008	No
SMRU837	9	63	TRUE	Thailand	2008	No
SMRU828	28	4395	FALSE	Thailand	2008	No
SMRU794	28	4395	FALSE	Thailand	2008	No
SMRU77	28	4395	FALSE	Thailand	2008	No
SMRU758	9	63	TRUE	Thailand	2008	No
SMRU740	28	4395	FALSE	Thailand	2008	No
SMRU729	28	4395	FALSE	Thailand	2008	No
SMRU684	9	63	TRUE	Thailand	2008	No
SMRU677	9	63	TRUE	Thailand	2008	No
SMRU638	28	4395	FALSE	Thailand	2008	No
SMRU622	28	4395	FALSE	Thailand	2008	No
SMRU579	9	63	TRUE	Thailand	2008	No
SMRU567	9	63	TRUE	Thailand	2008	No
SMRU518	28	4395	FALSE	Thailand	2008	No
SMRU501	28	4395	FALSE	Thailand	2008	No
SMRU493	28	4395	FALSE	Thailand	2008	No
SMRU482	9	63	TRUE	Thailand	2008	No
SMRU481	9	63	TRUE	Thailand	2008	No
SMRU478	9	63	TRUE	Thailand	2008	No
SMRU471	9	63	TRUE	Thailand	2008	No
SMRU470	9	63	TRUE	Thailand	2008	No
SMRU466	9	63	TRUE	Thailand	2008	No
SMRU461	9	63	TRUE	Thailand	2008	No
SMRU459	28	4395	FALSE	Thailand	2008	No
SMRU446	28	4395	FALSE	Thailand	2008	No
SMRU435	28	4395	FALSE	Thailand	2008	No
SMRU413	9	63	TRUE	Thailand	2008	No
SMRU408	9	63	TRUE	Thailand	2008	No
SMRU402	9	63	TRUE	Thailand	2008	No
SMRU360	9	63	TRUE	Thailand	2008	No
SMRU355	9	63	TRUE	Thailand	2008	No
SMRU324	28	4395	FALSE	Thailand	2008	No
SMRU323	28	4395	FALSE	Thailand	2008	No
SMRU319	9	63	TRUE	Thailand	2008	No
SMRU3160	9	2108	FALSE	Thailand	2010	No
SMRU3159	9	2108	FALSE	Thailand	2010	No
SMRU3158	9	2108	FALSE	Thailand	2010	No
SMRU3155	9	2108	FALSE	Thailand	2010	No
SMRU3152	9	2108	FALSE	Thailand	2010	No
SMRU3150	9	2108	FALSE	Thailand	2010	No
SMRU3132	9	2108	FALSE	Thailand	2010	No
SMRU3126	28	4396	FALSE	Thailand	2010	No
SMRU3123	28	4396	FALSE	Thailand	2010	No
SMRU3121	9	2108	FALSE	Thailand	2010	No
SMRU3119	28	4396	FALSE	Thailand	2010	No
SMRU3117	9	2108	FALSE	Thailand	2010	No
SMRU3110	9	63	FALSE	Thailand	2010	No
SMRU3090	9	2108	FALSE	Thailand	2010	No
SMRU3089	9	2108	FALSE	Thailand	2010	No
SMRU3079	9	2108	FALSE	Thailand	2010	No
SMRU3078	9	2108	FALSE	Thailand	2010	No
SMRU3077	28	4396	FALSE	Thailand	2010	No
SMRU305	9	63	TRUE	Thailand	2008	No
SMRU3043	9	2108	FALSE	Thailand	2010	No
SMRU3034	28	4396	FALSE	Thailand	2010	No
SMRU3031	9	2108	FALSE	Thailand	2010	No
SMRU3028	9	2108	FALSE	Thailand	2010	No
SMRU3027	9	2108	FALSE	Thailand	2010	No
SMRU3023	9	2108	FALSE	Thailand	2010	No
SMRU3000	9	63	TRUE	Thailand	2010	No
SMRU2994	9	2108	FALSE	Thailand	2010	No
SMRU2989	9	10413	FALSE	Thailand	2010	No
SMRU2986	9	2108	FALSE	Thailand	2010	No
SMRU2980	9	2108	FALSE	Thailand	2010	No
SMRU2976	9	2108	FALSE	Thailand	2010	No
SMRU295	28	4395	FALSE	Thailand	2008	No
SMRU2918	28	4395	FALSE	Thailand	2010	No
SMRU2916	9	2108	FALSE	Thailand	2010	No
SMRU2860	9	63	TRUE	Thailand	2010	No
SMRU2859	9	63	TRUE	Thailand	2010	No
SMRU2849	9	63	TRUE	Thailand	2010	No
SMRU2848	9	2108	FALSE	Thailand	2010	No
SMRU2846	28	4395	FALSE	Thailand	2010	No
SMRU2840	9	2108	FALSE	Thailand	2010	No
SMRU2805	28	4395	FALSE	Thailand	2010	No
SMRU2804	28	4395	FALSE	Thailand	2010	No
SMRU280	9	63	TRUE	Thailand	2008	No
SMRU2784	9	63	TRUE	Thailand	2010	No
SMRU2769	9	2108	FALSE	Thailand	2010	No
SMRU2758	9	2108	FALSE	Thailand	2010	No
SMRU2757	9	63	TRUE	Thailand	2010	No
SMRU2726	28	4395	FALSE	Thailand	2010	No
SMRU270	9	63	TRUE	Thailand	2008	No
SMRU2665	9	2108	FALSE	Thailand	2010	No
SMRU2657	9	2108	FALSE	Thailand	2010	No
SMRU2655	28	4395	FALSE	Thailand	2010	No
SMRU2652	28	4396	FALSE	Thailand	2010	No
SMRU256	28	4395	FALSE	Thailand	2008	No
SMRU2555	9	2108	FALSE	Thailand	2010	No
SMRU2550	9	63	TRUE	Thailand	2010	No
SMRU2527	28	4395	FALSE	Thailand	2010	No
SMRU2523	9	63	TRUE	Thailand	2010	No
SMRU2512	9	63	FALSE	Thailand	2010	No
SMRU2473	9	63	TRUE	Thailand	2010	No
SMRU2452	9	63	TRUE	Thailand	2010	No
SMRU2394	9	2108	FALSE	Thailand	2010	No
SMRU2385	28	4396	FALSE	Thailand	2010	No
SMRU2363	28	4395	FALSE	Thailand	2010	No
SMRU2289	9	2108	FALSE	Thailand	2010	No
SMRU228	9	63	TRUE	Thailand	2008	No
SMRU2255	9	2108	FALSE	Thailand	2009	No
SMRU223	28	4395	FALSE	Thailand	2008	No
SMRU2217	28	4396	FALSE	Thailand	2009	No
SMRU2170	28	4395	FALSE	Thailand	2009	No
SMRU2136	28	4395	FALSE	Thailand	2009	No
SMRU2130	28	4395	FALSE	Thailand	2009	No
SMRU2080	28	4395	FALSE	Thailand	2009	No
SMRU2069	28	4396	FALSE	Thailand	2009	No
SMRU2068	28	4396	FALSE	Thailand	2009	No
SMRU205	9	63	TRUE	Thailand	2008	No
SMRU2041	28	4395	FALSE	Thailand	2009	No
SMRU2005	28	4396	FALSE	Thailand	2009	No
SMRU1966	9	63	TRUE	Thailand	2009	No
SMRU1958	28	4396	FALSE	Thailand	2009	No
SMRU1941	28	4395	FALSE	Thailand	2009	No
SMRU1927	9	63	TRUE	Thailand	2009	No
SMRU1903	28	4395	FALSE	Thailand	2009	No
SMRU1881	9	63	TRUE	Thailand	2009	No
SMRU1815	9	63	TRUE	Thailand	2009	No
SMRU1763	28	4395	FALSE	Thailand	2009	No
SMRU1760	9	63	TRUE	Thailand	2009	No
SMRU176	9	63	TRUE	Thailand	2008	No
SMRU1743	9	63	TRUE	Thailand	2009	No
SMRU1720	28	4395	FALSE	Thailand	2009	No
SMRU1682	9	63	TRUE	Thailand	2009	No
SMRU1680	9	63	TRUE	Thailand	2009	No
SMRU1674	28	4395	FALSE	Thailand	2009	No
SMRU1662	28	4395	FALSE	Thailand	2009	No
SMRU1620	9	63	TRUE	Thailand	2009	No
SMRU1614	9	63	TRUE	Thailand	2009	No
SMRU1581	9	63	TRUE	Thailand	2009	No
SMRU1578	28	4395	FALSE	Thailand	2009	No
SMRU1524	9	63	TRUE	Thailand	2009	No
SMRU1517	9	63	TRUE	Thailand	2009	No
SMRU1486	9	63	TRUE	Thailand	2009	No
SMRU1474	28	4395	FALSE	Thailand	2009	No
SMRU147	9	63	TRUE	Thailand	2008	No
SMRU1459	28	4395	FALSE	Thailand	2009	No
SMRU1449	9	63	TRUE	Thailand	2009	No
SMRU1445	28	4396	FALSE	Thailand	2009	No
SMRU1436	28	4396	FALSE	Thailand	2009	No
SMRU1428	28	4395	FALSE	Thailand	2009	No
SMRU1426	28	4395	FALSE	Thailand	2009	No
SMRU1417	9	63	TRUE	Thailand	2009	No
SMRU1399	9	63	TRUE	Thailand	2009	No
SMRU1394	28	4395	FALSE	Thailand	2009	No
SMRU1386	9	Not assigned	FALSE	Thailand	2009	No
SMRU135	28	4395	FALSE	Thailand	2008	No
SMRU1344	28	4396	FALSE	Thailand	2009	No
SMRU134	28	4395	FALSE	Thailand	2008	No
SMRU1338	28	4395	FALSE	Thailand	2009	No
SMRU1327	9	63	TRUE	Thailand	2009	No
SMRU1298	28	4395	FALSE	Thailand	2009	No
SMRU1297	9	63	TRUE	Thailand	2009	No
SMRU1234	9	63	TRUE	Thailand	2009	No
SMRU1201	28	4395	FALSE	Thailand	2009	No
SMRU1179	28	4395	FALSE	Thailand	2009	No
SMRU1106	9	63	TRUE	Thailand	2008	No
SAMN26502605	6	156	TRUE	USA	2004	Yes
SAMN21546514	9	15321	FALSE	USA	2018	Yes
SAMN15562650	6	156	TRUE	Canada	2008	Yes
SAMN15562567	6	9702	TRUE	Canada	2008	Yes
SAMN14169206	4	876	TRUE	USA	2018	Yes
SAMN14168940	9	63	FALSE	USA	2018	Yes
SAMN14150669	10	Not assigned	FALSE	USA	2018	Yes
SAMN14150406	10	230	FALSE	USA	2018	Yes
SAMN13064862	6	156	TRUE	Brazil	2005	No
SAMN11121359	6	156	TRUE	USA	2017	Yes
SAMN11121050	6	156	TRUE	USA	2017	Yes
SAMN11117210	6	2944	TRUE	USA	2017	Yes
SAMN10608850	39	124	TRUE	Canada	2008	Yes
SAMN10608835	18	9	TRUE	Canada	2007	Yes
SAMN10608802	6	156	TRUE	Canada	2013	Yes
SAMN10608679	18	9	TRUE	Canada	2011	Yes
SAMN09231461	6	334	TRUE	USA	2016	Yes
SAMN09231363	10	5912	FALSE	USA	2015	Yes
SAMN09224861	6	3819	TRUE	USA	2016	Yes
SAMN09224839	6	3819	TRUE	USA	2016	Yes
SAMN08166735	18	12622	TRUE	Russia	2011	No
SAMN07549223	39	124	TRUE	Not available	Not available	Not available
SAMN06229887	6	156	TRUE	Spain	2016	No
SAMN04961609	18	15	TRUE	Malaysia	2011	No
SAMN04254714	9	782	TRUE	Cambodia	2011	No
SAMN04254709	9	63	FALSE	Cambodia	2011	No
SAMN04254695	9	782	FALSE	Cambodia	2010	No
SAMN04254684	9	782	TRUE	Cambodia	2009	No
SAMN04254677	9	782	TRUE	Cambodia	2007	No
SAMN04254675	9	782	TRUE	Cambodia	2006	No
SAMN02738149	16	67	TRUE	USA	1994	No
SAMN02738147	16	67	TRUE	USA	1994	No
SAMN02738146	39	124	TRUE	USA	1994	No
SAMN02738103	39	124	TRUE	USA	1994	No
SAMN02738101	18	13	TRUE	USA	1994	No
SAMN02738087	18	13	TRUE	USA	1994	No
SAMN02738083	39	124	TRUE	USA	1994	No
SAMN02738078	39	124	TRUE	USA	1994	No
SAMN02738075	18	13	TRUE	USA	1994	No
SAMN02738054	16	67	TRUE	USA	1994	No
SAMN02738053	18	13	TRUE	USA	1994	No
SAMN02738039	39	124	TRUE	USA	1994	No
SAMN02738035	18	13	TRUE	USA	1994	No
SAMN02738029	39	124	TRUE	USA	1994	No
SAMEA974642	28	4395	FALSE	Thailand	2008	No
SAMEA974631	28	4395	FALSE	Thailand	2008	No
SAMEA7963591	Not assigned	15560	FALSE	Ethiopia	2018	Yes
SAMEA7963562	9	15551	FALSE	Ethiopia	2018	Yes
SAMEA5092022	18	15	TRUE	Australia	1988	No
SAMEA5092021	18	15	TRUE	Australia	1997	No
SAMEA2674690	6	16592	TRUE	Netherlands	2006	Yes
SAMEA2674684	18	15	TRUE	Netherlands	2006	Yes
SAMEA2674659	18	9	TRUE	Netherlands	2006	Yes
SAMEA2674635	39	124	TRUE	Netherlands	2006	Yes
SAMEA2674621	39	124	TRUE	Netherlands	2006	Yes
SAMEA2674574	39	124	TRUE	Netherlands	2006	Yes
SAMEA2674567	39	124	TRUE	Netherlands	2006	Yes
SAMEA2383201	39	124	TRUE	Netherlands	2006	Yes
SAMEA2383141	18	9	TRUE	Netherlands	2006	Yes
SAMEA2383118	6	156	TRUE	Netherlands	2006	Yes
SAMEA2383098	39	124	TRUE	Netherlands	2006	Yes
SAMEA2383091	18	9	TRUE	Netherlands	2006	Yes
SAMEA2383013	18	9	TRUE	Netherlands	2006	Yes
SAMEA2382960	18	9	TRUE	Netherlands	2006	Yes
SAMEA2382934	18	9	TRUE	Netherlands	2006	Yes
SAMEA2382926	18	9	TRUE	Netherlands	2006	Yes
SAMEA2382905	39	124	TRUE	Netherlands	2006	Yes
SAMEA2382902	18	9	TRUE	Netherlands	2006	Yes
SAMEA2382884	39	124	TRUE	Netherlands	2006	Yes
SAMEA2382867	39	124	TRUE	Netherlands	2006	Yes
SAMEA2382848	39	124	TRUE	Netherlands	2006	Yes
SAMEA2382846	39	124	TRUE	Netherlands	2006	Yes
SAMEA2382844	18	9	TRUE	Netherlands	2006	Yes
SAMEA2382820	18	9	TRUE	Netherlands	2006	Yes
SAMEA2382816	39	124	TRUE	Netherlands	2006	Yes
SAMEA2382805	39	124	TRUE	Netherlands	2006	Yes
SAMEA2382802	18	9	TRUE	Netherlands	2006	Yes
SAMEA2382800	18	9	TRUE	Netherlands	2006	Yes
SAMEA2382797	39	124	TRUE	Netherlands	2006	Yes
SAMEA2382787	39	124	TRUE	Netherlands	2006	Yes
SAMEA2382779	39	124	TRUE	Netherlands	2006	Yes
SAMEA2382770	18	9	TRUE	Netherlands	2006	Yes
SAMEA2382758	18	9	TRUE	Netherlands	2006	Yes
SAMEA2382749	39	124	TRUE	Netherlands	2006	Yes
SAMEA2382714	18	15	TRUE	Netherlands	2006	Yes
SAMEA2382709	39	124	TRUE	Netherlands	2006	Yes
SAMEA2382689	18	9	TRUE	Netherlands	2006	Yes
SAMEA2382670	18	9	TRUE	Netherlands	2006	Yes
SAMEA2382625	39	124	TRUE	Netherlands	2006	Yes
SAMEA1886123	18	9	TRUE	Germany	2008	Yes
SAMEA1886121	18	13	TRUE	USA	2003	Yes
SAMEA1886120	18	9	TRUE	Germany	2008	Yes
SAMEA1886115	6	156	TRUE	Peru	2007	No
SAMEA1886105	6	156	TRUE	Spain	2001	No
SAMEA1886104	6	156	TRUE	Portugal	2001	No
SAMEA1886098	18	15	TRUE	Germany	2008	Yes
SAMEA1886096	18	13	TRUE	USA	2002	Yes
SAMEA1886095	6	156	TRUE	Germany	2002	No
SAMEA1886094	6	156	TRUE	Germany	2000	No
SAMEA1886086	18	13	TRUE	USA	2001	Yes
SAMEA1886085	18	9	TRUE	Germany	1992	No
SAMEA1886084	18	9	TRUE	Germany	2008	Yes
SAMEA12549537	18	15	TRUE	Viet Nam	0	No
SAMEA104589963	6	156	TRUE	Spain	2001	No
SAMEA104589962	Not assigned	Not assigned	TRUE	Spain	2007	No
SAMEA104589961	6	6519	TRUE	Spain	2005	No
SAMEA104589960	6	2944	TRUE	Spain	2007	No
SAMEA104589959	6	Not assigned	TRUE	Spain	2008	No
SAMEA104589958	6	156	TRUE	Spain	2014	No
SAMEA104589957	6	156	TRUE	Spain	2013	No
SAMEA104589956	6	156	TRUE	Spain	2012	No
SAMEA104589955	6	156	TRUE	Spain	2011	No
SAMEA104589954	6	156	TRUE	Spain	2010	No
SAMEA104589953	6	156	TRUE	Spain	2009	No
SAMEA104589952	6	156	TRUE	Spain	2002	No
SAMEA104589951	6	143	TRUE	Spain	2001	No
SAMEA104589949	6	156	TRUE	Spain	2006	No
SAMEA104589948	6	156	TRUE	Spain	2004	No
SAMEA104589947	6	156	TRUE	Spain	2003	No
SAMEA104589946	6	156	TRUE	Spain	2002	No
SAMEA104589945	6	156	TRUE	Spain	1999	No
SAMEA104589944	6	Not assigned	TRUE	Spain	1998	No
SAMEA104589943	6	156	TRUE	Spain	1994	No
SAMEA104589942	6	156	TRUE	Spain	1993	No
SAMEA104589919	6	44	TRUE	Spain	1996	No
SAMEA104589918	6	44	TRUE	Spain	1991	No
SAMEA1026237	28	4395	FALSE	Thailand	2009	No
SAMEA1026108	28	4395	FALSE	Thailand	2009	No
SAMEA1025458	28	4395	FALSE	Thailand	2009	No
SAMEA1025445	28	4395	FALSE	Thailand	2009	No
SAMEA1024013	9	63	FALSE	Thailand	2008	No
SAMEA1020866	18	9	TRUE	Germany	2003	No
SAMEA1020861	18	9	TRUE	USA	1999	No
SAMEA1020858	18	13	TRUE	USA	2001	Yes
SAMEA1020856	18	9	TRUE	Germany	2003	No
SAMEA1020854	18	13	TRUE	USA	2001	Yes
SAMEA1020846	18	9	TRUE	Germany	2004	No
SAMEA1020840	18	9	TRUE	Germany	2004	No
SAMEA1020837	18	9	TRUE	Germany	2006	Yes
SAMEA1020834	18	9	TRUE	Germany	2006	Yes
SAMEA1020832	18	9	TRUE	Germany	2004	No
SAMEA1020829	18	9	TRUE	Germany	2004	No
SAMEA1020828	18	550	TRUE	Germany	2004	No
SAMEA1020826	18	2652	TRUE	Germany	2006	Yes
SAMEA1020823	6	156	TRUE	Spain	2001	No
SAMEA1020821	18	9	TRUE	Germany	2004	No
SAMEA1020820	18	9	TRUE	Germany	2006	Yes
SAMEA1020816	18	15	TRUE	Portugal	1998	No
SAMEA1020811	18	9	TRUE	Germany	2004	No
SAMEA1020810	6	1569	TRUE	Belgium	2001	No
SAMEA1020807	18	15	TRUE	Portugal	1996	No
SAMEA1020806	18	9	TRUE	Germany	2006	Yes
SAMEA1020803	18	15	TRUE	Portugal	2002	No
SAMEA1020800	18	9	TRUE	Germany	2005	No
SAMEA1020798	18	9	TRUE	Germany	2006	Yes
SAMEA1020796	18	15	TRUE	Germany	2006	Yes
SAMEA1020794	18	9	TRUE	Germany	2005	No
SAMEA1020791	18	15	TRUE	Portugal	2001	No
SAMEA1020789	6	156	TRUE	Portugal	1999	No
SAMEA1020787	18	9	TRUE	Germany	2005	No
SAMEA1020786	18	15	TRUE	Germany	2006	Yes
SAMEA1020782	18	15	TRUE	Germany	2003	No
SAMEA1020781	6	156	TRUE	Peru	2010	Yes
SAMEA1020780	18	9	TRUE	Germany	2005	No
SAMEA1020777	6	156	TRUE	Peru	2008	No
SAMEA1020776	6	156	TRUE	Brazil	2003	No
SAMEA1020773	18	9	TRUE	Germany	2005	No
SAMEA1020771	6	156	TRUE	Germany	2006	Yes
SAMEA1020770	18	15	TRUE	Turkey	2005	No
SAMEA1020766	6	156	TRUE	Portugal	2001	No
SAMEA1020764	6	156	TRUE	Turkey	2005	No
SAMEA1020761	18	15	TRUE	Portugal	2002	No
SAMEA1020760	18	15	TRUE	Germany	2005	No
SAMEA1020758	6	156	TRUE	Peru	2010	Yes
SAMEA1020756	18	15	TRUE	Turkey	2006	No
SAMEA1020751	18	9	TRUE	Germany	2005	No
SAMEA1020749	18	9	TRUE	Germany	2007	Yes
SAMEA1020748	6	143	TRUE	Portugal	2002	No
SAMEA1020744	18	15	TRUE	Germany	2005	No
SAMEA1020740	18	9	TRUE	Germany	2007	Yes
SAMEA1020738	6	156	TRUE	Brazil	2001	No
SAMEA1020737	6	156	TRUE	Portugal	2001	No
SAMEA1020736	6	156	TRUE	Peru	2006	No
SAMEA1020735	18	9	TRUE	Germany	2005	No
SAMEA1020734	6	143	TRUE	Portugal	2002	No
SAMEA1020732	18	9	TRUE	Germany	2007	Yes
SAMEA1020731	6	156	TRUE	Peru	2009	Yes
SAMEA1020724	18	15	TRUE	Germany	2007	Yes
SAMEA1020722	18	9	TRUE	Germany	2005	No
SAMEA1020721	18	15	TRUE	Germany	2000	No
SAMEA1020716	18	9	TRUE	Germany	2005	No
SAMEA1020713	18	15	TRUE	Turkey	2006	No
SAMEA1020707	6	143	TRUE	Portugal	2001	No
SAMEA1020702	18	9	TRUE	Germany	2005	No
SAMEA1020701	18	9	TRUE	Germany	1996	No
SAMEA1020700	18	9	TRUE	Germany	2007	Yes
SAMEA1020697	6	156	TRUE	Brazil	2003	No
SAMEA1020693	6	156	TRUE	Brazil	2003	No
SAMEA1020692	18	9	TRUE	Germany	2005	No
SAMEA1020685	18	13	TRUE	Germany	2000	No
SAMEA1020684	18	15	TRUE	Germany	2007	Yes
SAMEA1020679	18	9	TRUE	Germany	1996	No
SAMEA1020672	18	9	TRUE	Germany	2006	Yes
SAMEA1020670	18	9	TRUE	Germany	2005	No
SAMEA1020668	18	9	TRUE	Germany	2005	No
SAMEA1020666	18	9	TRUE	Portugal	2001	No
SAMEA1020665	18	9	TRUE	Germany	2006	Yes
SAMEA1020663	6	156	TRUE	Portugal	2001	No
SAMEA1020662	18	9	TRUE	Germany	2006	Yes
SAMEA1020655	18	15	TRUE	Peru	2006	No
SAMEA1020654	6	156	TRUE	Brazil	1992	No
SAMEA1020648	18	9	TRUE	Portugal	2001	No
SAMEA1020647	18	9	TRUE	Germany	2006	Yes
SAMEA1020644	18	9	TRUE	Portugal	2006	No
SAMEA1020643	18	9	TRUE	Germany	2005	No
SAMEA1020642	18	9	TRUE	Germany	2005	No
SAMEA1020639	6	8488	TRUE	Egypt	2008	No
SAMEA1020638	18	9	TRUE	Germany	2006	Yes
SAMEA1020632	18	9	TRUE	Germany	2006	Yes
SAMEA1020626	18	9	TRUE	Germany	2005	No
SAMEA1020624	18	15	TRUE	Germany	2003	No
SAMEA1020623	18	9	TRUE	Germany	2006	Yes
SAMEA1020617	18	9	TRUE	Germany	2005	No
SAMEA1020616	18	9	TRUE	Germany	2000	No
SAMEA1020610	18	9	TRUE	Germany	2006	Yes
SAMEA1020607	6	156	TRUE	USA	2001	Yes
SAMEA1020606	18	550	TRUE	Germany	2004	No
SAMEA1020601	18	9	TRUE	Germany	2005	No
SAMEA1020600	6	156	TRUE	Turkey	2004	No
SAMEA1020595	18	9	TRUE	Germany	2005	No
SAMEA1020589	18	15	FALSE	Germany	2006	Yes
SAMEA1020581	18	9	TRUE	Germany	2006	Yes
SAMEA1020580	18	9	TRUE	Germany	2003	No
SAMEA1020576	18	9	TRUE	Germany	2005	No
SAMEA1020572	18	15	TRUE	Germany	1995	No
SAMEA1020571	18	9	TRUE	Germany	2000	No
SAMEA1020570	18	9	TRUE	Germany	2006	Yes
SAMEA1020566	18	15	TRUE	Croatia	2001	No
SAMEA1020561	18	15	TRUE	Germany	2003	No
SAMEA1020549	6	156	TRUE	Spain	2001	No
SAMEA1020548	18	9	TRUE	Germany	2005	No
SAMEA1020547	18	9	TRUE	Germany	2003	No
SAMEA1020546	18	9	TRUE	Germany	2004	No
SAMEA1020540	18	9	TRUE	Germany	2004	No
SAMEA1020536	18	9	TRUE	Germany	2005	No
SAMEA1020534	18	9	TRUE	Germany	1997	No
SAMEA1020529	18	9	TRUE	Germany	2004	No
SAMEA1020522	18	9	TRUE	Germany	2006	Yes
SAMEA1020515	6	156	TRUE	Spain	2001	No
SAMEA1020514	18	9	TRUE	Germany	2004	No
SAMEA1020512	18	9	TRUE	Germany	2004	No
SAMEA1020506	18	9	TRUE	Germany	2005	No
SAMEA1020502	18	9	TRUE	Germany	2005	No
SAMEA1020498	18	9	TRUE	Germany	2006	Yes
SAMEA1020492	18	9	TRUE	Germany	2006	Yes
SAMEA1020491	18	9	TRUE	Germany	2006	Yes
SAMEA1020489	18	9	TRUE	Germany	1997	No
SAMEA1020488	18	9	TRUE	Germany	2005	No
SAMEA1020481	18	15	TRUE	Germany	2006	Yes
SAMEA1020479	18	9	TRUE	Germany	2005	No
SAMEA1020472	18	9	TRUE	Germany	2004	No
SAMEA1020469	18	9	TRUE	Germany	2005	No
SAMEA1020468	6	2306	TRUE	Portugal	2002	No
SAMEA1020467	18	9	TRUE	Germany	2006	Yes
SAMEA1020462	18	9	TRUE	Germany	2004	No
SAMEA1020455	6	156	TRUE	Turkey	2006	No
SAMEA1020454	18	9	TRUE	Germany	2005	No
SAMEA1020451	6	156	TRUE	Brazil	1999	No
SAMEA1020447	18	15	TRUE	Germany	2006	Yes
SAMEA1020442	6	156	TRUE	Brazil	1999	No
SAMEA1020440	18	13	TRUE	USA	2001	Yes
SAMEA1020434	18	9	TRUE	Portugal	1998	No
SAMEA1020431	6	156	TRUE	Brazil	2001	No
SAMEA1020428	18	15	TRUE	Germany	2006	Yes
SAMEA1020426	6	Not assigned	TRUE	Portugal	2007	No
SAMEA1020424	18	9	TRUE	Germany	2006	Yes
SAMEA1020420	6	156	TRUE	Turkey	2006	No
SAMEA1020418	6	156	TRUE	Brazil	2001	No
SAMEA1020410	18	9	TRUE	Germany	2006	Yes
SAMEA1020405	6	156	TRUE	Brazil	2001	No
SAMEA1020404	18	9	TRUE	Germany	2000	No
SAMEA1020401	18	9	TRUE	Germany	2005	No
SAMEA1020400	6	156	TRUE	Brazil	2001	No
SAMEA1020399	18	15	TRUE	Croatia	2001	No
SAMEA1020398	18	9	TRUE	Germany	2005	No
SAMEA1020394	18	15	TRUE	Brazil	1992	No
SAMEA1020393	18	9	TRUE	Germany	2000	No
SAMEA1020392	6	156	TRUE	Germany	2006	Yes
SAMEA1020391	18	9	TRUE	Germany	1993	No
SAMEA1020389	18	15	TRUE	Croatia	2001	No
SAMEA1020387	6	Not assigned	TRUE	Portugal	2007	No
SAMEA1020384	18	15	TRUE	Germany	2004	No
SAMEA1020382	6	156	TRUE	Brazil	2001	No
SAMEA1020381	18	9	TRUE	Germany	2005	No
SAMEA1020379	18	550	TRUE	Germany	2001	No
SAMEA1020373	6	Not assigned	TRUE	Portugal	2007	No
SAMEA1020372	18	15	TRUE	Germany	2004	No
SAMEA1020370	18	15	TRUE	Croatia	2001	No
SAMEA1020366	18	9	TRUE	Germany	2005	No
SAMEA1020363	6	156	TRUE	Brazil	2001	No
SAMEA1020360	18	9	TRUE	Germany	2007	Yes
SAMEA1020358	18	9	TRUE	Germany	2005	No
SAMEA1020356	18	9	TRUE	Germany	2005	No
SAMEA1020353	18	1592	TRUE	Germany	2000	No
SAMEA1020349	6	156	TRUE	Brazil	2001	No
SAMEA1020348	18	9	TRUE	Germany	2005	No
SAMEA1020347	18	15	TRUE	Germany	1992	No
SAMEA1020345	6	156	TRUE	Peru	2007	No
SAMEA1020344	6	156	TRUE	Germany	2006	Yes
SAMEA1020341	18	9	TRUE	Germany	2008	Yes
SAMEA1020338	18	9	TRUE	Germany	2005	No
SAMEA1020337	6	156	TRUE	France	2002	No
SAMEA1020334	18	15	TRUE	Germany	2005	No
SAMEA1020330	18	9	TRUE	Germany	2007	Yes
SAMEA1020309	18	9	TRUE	Germany	2007	Yes
SAMEA1020308	18	15	TRUE	Germany	2005	No
SAMEA1020306	18	15	TRUE	Turkey	2006	No
SAMEA1020304	18	9	TRUE	Germany	2007	Yes
SAMEA1020301	18	9	TRUE	Germany	2004	No
SAMEA1020298	18	9	TRUE	Germany	2004	No
SAMEA1020292	18	9	TRUE	Germany	2000	No
SAMEA1020290	18	9	TRUE	Germany	2005	No
SAMEA1020283	18	9	TRUE	Germany	2007	Yes
SAMEA1020281	18	9	TRUE	Germany	2006	Yes
SAMEA1020277	18	9	FALSE	Germany	2000	No
SAMEA1020276	18	15	TRUE	Germany	2006	Yes
SAMEA1020273	18	9	TRUE	Germany	2004	No
SAMEA1020268	18	15	TRUE	Germany	2006	Yes
SAMEA1020262	18	15	TRUE	Germany	2006	Yes
SAMEA1020260	18	9	TRUE	Germany	2004	No
SAMEA1020250	18	9	TRUE	Germany	2000	No
SAMEA1020248	18	9	TRUE	Germany	1994	No
SAMEA1020239	18	9	TRUE	Germany	2004	No
SAMEA1020233	18	9	TRUE	Germany	2006	Yes
SAMEA1020228	18	9	TRUE	Germany	1997	No
SAMEA1020223	18	9	TRUE	Germany	2004	No
SAMEA1020220	18	9	TRUE	Germany	2004	No
SAMEA1020217	18	9	TRUE	Germany	2006	Yes
SAMEA1020214	6	156	TRUE	Brazil	1997	No
SAMEA1020212	18	9	TRUE	Germany	2004	No
SAMEA1020211	18	15	TRUE	Germany	1998	No
SAMEA1020210	18	9	TRUE	Germany	2000	No
SAMEA1020207	18	9	TRUE	Germany	2004	No
SAMEA1020200	18	9	TRUE	Germany	2005	No
SAMEA1020197	18	15	TRUE	Germany	2004	No
SAMEA1020194	18	9	TRUE	Germany	2006	Yes
SAMEA1020193	18	9	TRUE	Germany	2000	No
SAMEA1020192	6	156	TRUE	Portugal	2006	No
SAMEA1020190	18	9	TRUE	Germany	2004	No
SAMEA1020186	6	1556	TRUE	Germany	2002	No
SAMEA1020179	18	9	TRUE	Germany	1992	No
SAMEA1020176	18	9	TRUE	Germany	2004	No
SAMEA1020175	18	9	TRUE	Germany	2005	No
SAMEA1020172	18	15	TRUE	Germany	2000	No
SAMEA1020168	18	24	TRUE	Germany	2006	Yes
SAMEA1020161	18	9	TRUE	Germany	2004	No
SAMEA1020160	18	9	TRUE	Germany	1995	No
SAMEA1020154	18	9	TRUE	Germany	2005	No
SAMEA1020150	18	9	TRUE	Germany	2006	Yes
SAMEA1020149	18	15	TRUE	Germany	2006	Yes
SAMEA1020147	6	156	TRUE	Portugal	2007	No
SAMEA1020143	6	156	TRUE	Portugal	2007	No
SAMEA1020141	18	9	FALSE	Germany	2004	No
SAMEA1020135	18	15	TRUE	New Zealand	2001	No
SAMEA1020133	18	15	TRUE	Germany	2006	Yes
SAMEA1020132	6	156	TRUE	Peru	2007	No
SAMEA1020130	18	9	TRUE	Germany	2007	Yes
SAMEA1020127	18	9	TRUE	Germany	1995	No
SAMEA1020116	18	9	FALSE	Germany	2006	Yes
SAMEA1020115	18	9	TRUE	Germany	2007	Yes
SAMEA1020105	18	15	TRUE	Germany	2000	No
SAMEA1020093	18	9	TRUE	Germany	2007	Yes
SAMEA1020090	18	9	TRUE	Germany	2007	Yes
SAMEA1020089	18	9	TRUE	Germany	2000	No
SAMEA1020088	18	9	TRUE	Germany	2004	No
SAMEA1020080	18	9	TRUE	Germany	2007	Yes
SAMEA1020078	18	9	TRUE	Germany	2005	No
SAMEA1020060	18	15	TRUE	Turkey	2006	No
SAMEA1020057	6	156	TRUE	Germany	2000	No
SAMEA1020052	18	9	TRUE	Germany	2004	No
SAMEA1020043	18	9	TRUE	Germany	2005	No
SAMEA1020038	6	156	TRUE	Switzerland	1992	No
SAMEA1020033	18	9	TRUE	Germany	2006	Yes
SAMEA1020031	6	156	TRUE	Brazil	1997	No
SAMEA1020028	18	9	TRUE	Germany	2006	Yes
SAMEA1020027	18	9	TRUE	Germany	2005	No
SAMEA1020014	18	9	TRUE	Germany	2006	Yes
SAMEA1020007	18	15	TRUE	Italy	2002	No
SAMEA1020002	18	9	TRUE	Germany	2005	No
SAMEA1020000	6	156	TRUE	Turkey	2006	No
SAMEA1019990	18	9	TRUE	Germany	2005	No
SAMEA1019989	18	9	TRUE	Germany	2004	No
SAMEA1019987	18	15	TRUE	Germany	2005	No
SAMEA1019986	6	156	TRUE	Brazil	1997	No
SAMEA1019982	6	156	TRUE	Germany	1999	No
SAMEA1019977	18	9	TRUE	Germany	2005	No
SAMEA1019969	18	9	TRUE	Germany	2005	No
SAMEA1019967	6	156	TRUE	Peru	2007	No
SAMEA1019966	6	1569	TRUE	Belgium	2001	No
SAMEA1019963	18	9	TRUE	Germany	2006	Yes
SAMEA1019954	18	9	TRUE	Germany	2005	No
SAMEA1019953	18	9	TRUE	Germany	2006	Yes
SAMD00224639	9	63	TRUE	Myanmar	2018	Yes
SA_GPS_SP641	10	230	FALSE	South Africa	2006	No
PNI0438	9	63	FALSE	Gambia	2001	No
PNI0305_R1	9	861	FALSE	Gambia	1999	No
PNI0289	108	9938	TRUE	Gambia	1996	No
PI0259	9	63	TRUE	Cameroon	2012	Yes
PI0226	9	63	TRUE	Cameroon	2012	Yes
PI0179	9	63	FALSE	Togo	2011	No
PI0170	9	63	FALSE	Senegal	2011	No
PI0103	108	915	TRUE	Senegal	2010	No
PBCN0433	18	9	TRUE	Netherlands	2009	Yes
PBCN0406	39	124	TRUE	Netherlands	2009	Yes
PBCN0377	18	9	TRUE	Netherlands	2008	Yes
PBCN0366	39	124	TRUE	Netherlands	2008	Yes
PBCN0353	18	9	TRUE	Netherlands	2008	Yes
PBCN0350	39	16517	TRUE	Netherlands	2008	Yes
PBCN0346	39	124	TRUE	Netherlands	2008	Yes
PBCN0343	39	124	TRUE	Netherlands	2008	Yes
PBCN0298	18	9	TRUE	Netherlands	2007	Yes
PBCN0293	39	124	TRUE	Netherlands	2006	Yes
PBCN0291	39	124	TRUE	Netherlands	2006	Yes
PBCN0281	18	9	TRUE	Netherlands	2006	Yes
PBCN0274	39	124	TRUE	Netherlands	2006	Yes
PBCN0258	18	9	TRUE	Netherlands	2006	Yes
PBCN0255	39	124	TRUE	Netherlands	2006	Yes
PBCN0253	18	9	TRUE	Netherlands	2006	Yes
PBCN0251	39	124	TRUE	Netherlands	2006	Yes
PBCN0234	18	9	TRUE	Netherlands	2005	No
PBCN0204	18	9	TRUE	Netherlands	2005	No
PBCN0194	39	124	TRUE	Netherlands	2005	No
PBCN0188	39	124	TRUE	Netherlands	2004	No
PBCN0175	18	9	TRUE	Netherlands	2004	No
PBCN0158	18	9	TRUE	Netherlands	2004	No
PBCN0155	39	124	TRUE	Netherlands	2004	No
PBCN0106	39	124	TRUE	Netherlands	2003	No
PBCN0102	39	124	TRUE	Netherlands	2003	No
PBCN0077	39	124	TRUE	Netherlands	2002	No
PBCN0062	18	9	TRUE	Netherlands	2002	No
PBCN0042	18	9	TRUE	Netherlands	2001	No
PBCN0041	39	124	TRUE	Netherlands	2001	No
PBCN0036	39	124	TRUE	Netherlands	2001	No
PBCN0021	18	409	TRUE	Netherlands	2001	No
PBCN0007	39	124	TRUE	Netherlands	2001	No
PATH5942	6	7432	TRUE	Peru	2011	Yes
PATH5930	6	156	TRUE	Peru	2010	Yes
PATH5929	6	156	TRUE	Peru	2010	Yes
PATH5927	6	156	TRUE	Peru	2010	Yes
PATH5923	18	9054	TRUE	Peru	2010	Yes
PATH5917	6	156	TRUE	Peru	2010	Yes
PATH5906	6	156	TRUE	Peru	2010	Yes
PATH5905	6	156	TRUE	Peru	2010	Yes
PATH3571	6	156	TRUE	Peru	2007	No
PATH3555	6	156	TRUE	Peru	2008	No
PATH3504	6	156	TRUE	Peru	2009	Yes
PATH3496	6	156	TRUE	Peru	2009	Yes
PATH3494	6	156	TRUE	Peru	2009	Yes
PATH3467	6	156	TRUE	Peru	2009	Yes
PATH3461	6	156	TRUE	Peru	2009	Yes
PATH3459	6	156	TRUE	Peru	2009	Yes
PATH3436	18	7448	TRUE	Peru	2008	No
PATH3431	6	156	TRUE	Peru	2008	No
PATH3414	6	7432	TRUE	Peru	2008	No
PATH3384	6	156	TRUE	Peru	2010	Yes
PATH3370	18	6144	TRUE	Peru	2009	Yes
PATH3356	6	156	TRUE	Peru	2009	Yes
PATH3275	6	156	TRUE	Peru	2008	No
PATH3127	6	156	TRUE	Peru	2008	No
PATH2975	6	156	TRUE	Peru	2008	No
PATH2972	6	156	TRUE	Peru	2008	No
PATH2935	18	15	TRUE	Peru	2008	No
PATH2930	6	156	TRUE	Peru	2008	No
PATH2588	6	156	TRUE	Peru	2007	No
PATH2300	6	156	TRUE	Peru	2009	Yes
PATH2297	6	156	TRUE	Peru	2008	No
PATH2291	6	156	TRUE	Peru	2008	No
PATH2285	6	156	TRUE	Peru	2008	No
PATH2280	6	156	TRUE	Peru	2007	No
PATH2279	6	156	TRUE	Peru	2007	No
PATH2275	6	156	TRUE	Peru	2007	No
PATH2264	6	156	TRUE	Peru	2007	No
PATH2261	6	156	TRUE	Peru	2007	No
PATH2260	6	156	TRUE	Peru	2007	No
PATH2259	6	156	TRUE	Peru	2007	No
PATH2252	6	9912	TRUE	Peru	2007	No
PATH2227	6	156	TRUE	Peru	2006	No
PATH2226	6	156	TRUE	Peru	2006	No
PATH2220	18	15	TRUE	Peru	2006	No
PATH2219	18	15	TRUE	Peru	2006	No
PATH2212	6	156	TRUE	Peru	2006	No
PATH2208	6	156	TRUE	Peru	2006	No
PATH2207	6	156	TRUE	Peru	2006	No
PATH2203	6	156	TRUE	Peru	2006	No
PATH2197	6	156	TRUE	Peru	2006	No
PATH2196	6	156	TRUE	Peru	2006	No
GPS_ZA_carriage_SP755	10	230	FALSE	South Africa	2011	Yes
GPS_ZA_carriage_SP747	9	63	FALSE	South Africa	2011	Yes
GPS_ZA_carriage_SP73	9	2414	FALSE	South Africa	2009	Yes
GPS_ZA_carriage_SP687	9	63	FALSE	South Africa	2011	Yes
GPS_ZA_carriage_SP655	18	1492	TRUE	South Africa	2011	Yes
GPS_ZA_carriage_SP633	18	1492	TRUE	South Africa	2011	Yes
GPS_ZA_carriage_SP618	10	230	FALSE	South Africa	2011	Yes
GPS_ZA_carriage_SP615	10	230	FALSE	South Africa	2009	Yes
GPS_ZA_carriage_SP536	9	2414	FALSE	South Africa	2011	Yes
GPS_ZA_carriage_SP519	301	2914	FALSE	South Africa	2011	Yes
GPS_ZA_carriage_SP473	18	2652	TRUE	South Africa	2011	Yes
GPS_ZA_carriage_SP450	9	63	FALSE	South Africa	2011	Yes
GPS_ZA_carriage_SP426	9	63	FALSE	South Africa	2009	Yes
GPS_ZA_carriage_SP397	9	63	FALSE	South Africa	2009	Yes
GPS_ZA_carriage_SP27	301	2914	FALSE	South Africa	2009	Yes
GPS_ZA_carriage_SP246	9	63	FALSE	South Africa	2009	Yes
GPS_ZA_carriage_SP235	9	63	FALSE	South Africa	2009	Yes
GPS_ZA_carriage_SP225	9	63	FALSE	South Africa	2009	Yes
GPS_ZA_carriage_SP22	9	2414	FALSE	South Africa	2009	Yes
GPS_ZA_carriage_SP216	9	63	FALSE	South Africa	2009	Yes
GPS_ZA_carriage_SP2039	10	230	FALSE	South Africa	2012	Yes
GPS_ZA_carriage_SP2035	10	230	FALSE	South Africa	2010	Yes
GPS_ZA_carriage_SP2030	10	230	FALSE	South Africa	2010	Yes
GPS_ZA_carriage_SP2025	10	230	FALSE	South Africa	2010	Yes
GPS_ZA_carriage_SP1993	10	4677	FALSE	South Africa	2012	Yes
GPS_ZA_carriage_SP1858	10	230	FALSE	South Africa	2010	Yes
GPS_ZA_carriage_SP1824	9	2414	FALSE	South Africa	2010	Yes
GPS_ZA_carriage_SP1773	9	9352	FALSE	South Africa	2010	Yes
GPS_ZA_carriage_SP1772	10	230	FALSE	South Africa	2010	Yes
GPS_ZA_carriage_SP1764	10	230	FALSE	South Africa	2010	Yes
GPS_ZA_carriage_SP1755	9	63	FALSE	South Africa	2010	Yes
GPS_ZA_carriage_SP1678	10	230	FALSE	South Africa	2010	Yes
GPS_ZA_carriage_SP1652	10	5034	FALSE	South Africa	2010	Yes
GPS_ZA_carriage_SP1650	238	11112	TRUE	South Africa	2010	Yes
GPS_ZA_carriage_SP1619	10	230	FALSE	South Africa	2010	Yes
GPS_ZA_carriage_SP1581	10	230	FALSE	South Africa	2010	Yes
GPS_ZA_carriage_SP158	9	63	FALSE	South Africa	2009	Yes
GPS_ZA_carriage_SP1576	10	230	FALSE	South Africa	2010	Yes
GPS_ZA_carriage_SP1552	9	2414	FALSE	South Africa	2010	Yes
GPS_ZA_carriage_SP1539	10	6227	FALSE	South Africa	2010	Yes
GPS_ZA_carriage_SP1380	10	230	FALSE	South Africa	2012	Yes
GPS_ZA_carriage_SP133	9	2414	FALSE	South Africa	2009	Yes
GPS_ZA_carriage_SP1247	10	230	FALSE	South Africa	2012	Yes
GPS_ZA_carriage_SP111	9	63	FALSE	South Africa	2009	Yes
GPS_ZA_988	10	230	FALSE	South Africa	2009	Yes
GPS_ZA_983	10	11748	FALSE	South Africa	2007	No
GPS_ZA_978	10	230	FALSE	South Africa	2005	No
GPS_ZA_977	10	11748	FALSE	South Africa	2007	No
GPS_ZA_975	10	230	FALSE	South Africa	2007	No
GPS_ZA_973	10	230	FALSE	South Africa	2009	Yes
GPS_ZA_972	10	230	FALSE	South Africa	2009	Yes
GPS_ZA_940	18	2652	TRUE	South Africa	2009	Yes
GPS_ZA_924	10	230	FALSE	South Africa	2009	Yes
GPS_ZA_913	18	2652	TRUE	South Africa	2007	No
GPS_ZA_892	18	1492	TRUE	South Africa	2007	No
GPS_ZA_891	9	10737	TRUE	South Africa	2007	No
GPS_ZA_885	18	2652	TRUE	South Africa	2007	No
GPS_ZA_864	18	1492	TRUE	South Africa	2007	No
GPS_ZA_856	18	1492	TRUE	South Africa	2007	No
GPS_ZA_855	10	230	FALSE	South Africa	2007	No
GPS_ZA_843	9	63	FALSE	South Africa	2007	No
GPS_ZA_842	18	2652	TRUE	South Africa	2007	No
GPS_ZA_831	10	230	FALSE	South Africa	2007	No
GPS_ZA_823	10	230	FALSE	South Africa	2007	No
GPS_ZA_818	10	4677	FALSE	South Africa	2007	No
GPS_ZA_816	10	6227	FALSE	South Africa	2007	No
GPS_ZA_808	10	230	FALSE	South Africa	2007	No
GPS_ZA_777	18	1492	TRUE	South Africa	2006	No
GPS_ZA_751	18	2652	TRUE	South Africa	2007	No
GPS_ZA_741	18	2652	TRUE	South Africa	2007	No
GPS_ZA_715	18	1492	TRUE	South Africa	2007	No
GPS_ZA_714	18	1492	TRUE	South Africa	2007	No
GPS_ZA_692	18	2652	TRUE	South Africa	2006	No
GPS_ZA_685	39	124	TRUE	South Africa	2006	No
GPS_ZA_684	18	1492	TRUE	South Africa	2006	No
GPS_ZA_675	18	2652	TRUE	South Africa	2006	No
GPS_ZA_673	10	2707	FALSE	South Africa	2006	No
GPS_ZA_666	18	2652	TRUE	South Africa	2005	No
GPS_ZA_661	18	2652	TRUE	South Africa	2006	No
GPS_ZA_648	10	230	FALSE	South Africa	2006	No
GPS_ZA_625	10	230	FALSE	South Africa	2006	No
GPS_ZA_619	10	230	FALSE	South Africa	2006	No
GPS_ZA_2801	10	230	FALSE	South Africa	2014	Yes
GPS_ZA_2791	10	230	FALSE	South Africa	2014	Yes
GPS_ZA_2580	10	230	FALSE	South Africa	2013	Yes
GPS_ZA_2542	10	230	FALSE	South Africa	2013	Yes
GPS_ZA_2318	10	5033	FALSE	South Africa	2011	Yes
GPS_ZA_2305	10	230	FALSE	South Africa	2011	Yes
GPS_ZA_2282	10	230	FALSE	South Africa	2011	Yes
GPS_ZA_2281	10	230	FALSE	South Africa	2011	Yes
GPS_ZA_2253	10	8374	FALSE	South Africa	2011	Yes
GPS_ZA_2248	10	230	FALSE	South Africa	2011	Yes
GPS_ZA_2213	10	230	FALSE	South Africa	2008	No
GPS_ZA_2208	10	230	FALSE	South Africa	2011	Yes
GPS_ZA_2175	238	9901	TRUE	South Africa	2007	No
GPS_ZA_2141	10	230	FALSE	South Africa	2008	No
GPS_ZA_2138	301	2914	FALSE	South Africa	2007	No
GPS_ZA_2137	10	230	FALSE	South Africa	2011	Yes
GPS_ZA_2115	9	63	FALSE	South Africa	2011	Yes
GPS_ZA_2106	10	230	FALSE	South Africa	2011	Yes
GPS_ZA_2064	10	16092	FALSE	South Africa	2011	Yes
GPS_ZA_2060	18	11675	TRUE	South Africa	2011	Yes
GPS_ZA_2052	9	63	FALSE	South Africa	2011	Yes
GPS_ZA_2034	10	230	FALSE	South Africa	2011	Yes
GPS_ZA_2028	18	2652	TRUE	South Africa	2010	Yes
GPS_ZA_2023	10	230	FALSE	South Africa	2011	Yes
GPS_ZA_2013	10	11749	FALSE	South Africa	2010	Yes
GPS_ZA_2005	10	11749	FALSE	South Africa	2010	Yes
GPS_ZA_1990	10	230	FALSE	South Africa	2011	Yes
GPS_ZA_1982	10	230	FALSE	South Africa	2011	Yes
GPS_ZA_1965	18	2652	TRUE	South Africa	2010	Yes
GPS_ZA_1953	9	63	FALSE	South Africa	2011	Yes
GPS_ZA_1926	10	230	FALSE	South Africa	2010	Yes
GPS_ZA_1924	10	11749	FALSE	South Africa	2010	Yes
GPS_ZA_1922	10	230	FALSE	South Africa	2010	Yes
GPS_ZA_1912	10	230	FALSE	South Africa	2010	Yes
GPS_ZA_1898	10	230	FALSE	South Africa	2010	Yes
GPS_ZA_1865	10	230	FALSE	South Africa	2010	Yes
GPS_ZA_1852	10	230	FALSE	South Africa	2010	Yes
GPS_ZA_1847	9	63	FALSE	South Africa	2010	Yes
GPS_ZA_1838	18	2652	TRUE	South Africa	2010	Yes
GPS_ZA_1835	18	2652	TRUE	South Africa	2010	Yes
GPS_ZA_1808	10	230	FALSE	South Africa	2010	Yes
GPS_ZA_1807	9	63	FALSE	South Africa	2010	Yes
GPS_ZA_1793	18	12232	TRUE	South Africa	2010	Yes
GPS_ZA_1789	18	2652	TRUE	South Africa	2010	Yes
GPS_ZA_1787	18	1492	TRUE	South Africa	2010	Yes
GPS_ZA_1785	9	5004	TRUE	South Africa	2010	Yes
GPS_ZA_1781	18	4191	TRUE	South Africa	2010	Yes
GPS_ZA_1769	10	230	FALSE	South Africa	2010	Yes
GPS_ZA_1757	18	2652	TRUE	South Africa	2008	No
GPS_ZA_1751	18	11675	TRUE	South Africa	2008	No
GPS_ZA_1740	10	230	FALSE	South Africa	2008	No
GPS_ZA_1733	10	230	FALSE	South Africa	2008	No
GPS_ZA_1729	9	2414	FALSE	South Africa	2007	No
GPS_ZA_1724	18	1492	TRUE	South Africa	2008	No
GPS_ZA_1710	9	63	TRUE	South Africa	2008	No
GPS_ZA_1706	10	230	FALSE	South Africa	2008	No
GPS_ZA_1703	9	63	FALSE	South Africa	2008	No
GPS_ZA_1674	9	2414	FALSE	South Africa	2008	No
GPS_ZA_1673	9	63	FALSE	South Africa	2007	No
GPS_ZA_1656	9	63	FALSE	South Africa	2008	No
GPS_ZA_1645	10	230	FALSE	South Africa	2009	Yes
GPS_ZA_1644	18	2652	TRUE	South Africa	2009	Yes
GPS_ZA_1631	10	230	FALSE	South Africa	2009	Yes
GPS_ZA_1622	18	1492	TRUE	South Africa	2009	Yes
GPS_ZA_1615	10	230	FALSE	South Africa	2009	Yes
GPS_ZA_1609	18	2652	TRUE	South Africa	2009	Yes
GPS_ZA_1608	10	230	FALSE	South Africa	2008	No
GPS_ZA_1607	10	230	FALSE	South Africa	2009	Yes
GPS_ZA_1599	10	230	FALSE	South Africa	2009	Yes
GPS_ZA_1573	14	242	FALSE	South Africa	2009	Yes
GPS_ZA_1557	10	6353	FALSE	South Africa	2008	No
GPS_ZA_1549	9	63	FALSE	South Africa	2008	No
GPS_ZA_1543	10	230	FALSE	South Africa	2008	No
GPS_ZA_1540	301	10786	FALSE	South Africa	2009	Yes
GPS_ZA_1538	18	2652	TRUE	South Africa	2008	No
GPS_ZA_1529	9	12555	FALSE	South Africa	2007	No
GPS_ZA_1520	10	230	FALSE	South Africa	2008	No
GPS_ZA_1511	10	230	FALSE	South Africa	2008	No
GPS_ZA_1496	18	2652	TRUE	South Africa	2008	No
GPS_ZA_1478	10	230	FALSE	South Africa	2008	No
GPS_ZA_1476	18	1492	TRUE	South Africa	2006	No
GPS_ZA_1457	10	230	FALSE	South Africa	2007	No
GPS_ZA_1453	10	230	FALSE	South Africa	2008	No
GPS_ZA_1451	9	63	FALSE	South Africa	2008	No
GPS_ZA_1422	10	230	FALSE	South Africa	2008	No
GPS_ZA_1412	9	2414	FALSE	South Africa	2008	No
GPS_ZA_1407	18	12552	TRUE	South Africa	2008	No
GPS_ZA_1402	10	230	FALSE	South Africa	2008	No
GPS_ZA_1401	18	2652	TRUE	South Africa	2008	No
GPS_ZA_1387	9	63	FALSE	South Africa	2008	No
GPS_ZA_1383	10	230	FALSE	South Africa	2008	No
GPS_ZA_1377	9	63	FALSE	South Africa	2008	No
GPS_ZA_1353	10	230	FALSE	South Africa	2008	No
GPS_ZA_1346	10	230	FALSE	South Africa	2006	No
GPS_ZA_1335	9	63	FALSE	South Africa	2007	No
GPS_ZA_1333	10	230	FALSE	South Africa	2007	No
GPS_ZA_1331	18	1492	TRUE	South Africa	2006	No
GPS_ZA_1324	10	230	FALSE	South Africa	2007	No
GPS_ZA_1323	9	63	FALSE	South Africa	2006	No
GPS_ZA_1321	10	230	FALSE	South Africa	2008	No
GPS_ZA_1319	10	230	FALSE	South Africa	2007	No
GPS_ZA_1298	18	10814	TRUE	South Africa	2008	No
GPS_ZA_1294	9	11687	FALSE	South Africa	2007	No
GPS_ZA_1292	9	12559	TRUE	South Africa	2006	No
GPS_ZA_1291	10	230	FALSE	South Africa	2007	No
GPS_ZA_1288	18	2652	TRUE	South Africa	2007	No
GPS_ZA_1281	18	1492	TRUE	South Africa	2007	No
GPS_ZA_1277	18	1492	TRUE	South Africa	2010	Yes
GPS_ZA_1263	10	230	TRUE	South Africa	2006	No
GPS_ZA_1253	9	2414	FALSE	South Africa	2010	Yes
GPS_ZA_1252	18	1492	TRUE	South Africa	2010	Yes
GPS_ZA_1247	10	230	FALSE	South Africa	2006	No
GPS_ZA_1243	10	230	FALSE	South Africa	2007	No
GPS_ZA_1230	238	9901	TRUE	South Africa	2010	Yes
GPS_ZA_1217	9	2414	FALSE	South Africa	2006	No
GPS_ZA_1209	18	2652	TRUE	South Africa	2006	No
GPS_ZA_1192	9	10758	FALSE	South Africa	2006	No
GPS_ZA_1183	10	230	FALSE	South Africa	2009	Yes
GPS_ZA_1176	10	230	FALSE	South Africa	2009	Yes
GPS_ZA_1172	10	230	FALSE	South Africa	2010	Yes
GPS_ZA_1151	10	230	FALSE	South Africa	2009	Yes
GPS_ZA_1140	9	1191	FALSE	South Africa	2010	Yes
GPS_ZA_1137	9	11687	FALSE	South Africa	2010	Yes
GPS_ZA_1131	10	230	FALSE	South Africa	2010	Yes
GPS_ZA_1124	18	2652	TRUE	South Africa	2010	Yes
GPS_ZA_1113	9	63	FALSE	South Africa	2009	Yes
GPS_ZA_1099	18	2652	TRUE	South Africa	2010	Yes
GPS_ZA_1085	18	10747	TRUE	South Africa	2009	Yes
GPS_ZA_1077	18	2652	TRUE	South Africa	2009	Yes
GPS_ZA_1074	10	10745	FALSE	South Africa	2009	Yes
GPS_ZA_1064	18	1492	TRUE	South Africa	2009	Yes
GPS_ZA_1055	10	2707	FALSE	South Africa	2009	Yes
GPS_ZA_1054	9	63	FALSE	South Africa	2009	Yes
GPS_ZA_1043	18	1492	TRUE	South Africa	2009	Yes
GPS_ZA_1035	10	11748	FALSE	South Africa	2009	Yes
GPS_ZA_1034	18	1492	TRUE	South Africa	2009	Yes
GPS_ZA_1020	18	2652	TRUE	South Africa	2009	Yes
GPS_ZA_1017	9	2414	FALSE	South Africa	2009	Yes
GPS_ZA_1012	18	2652	TRUE	South Africa	2009	Yes
GPS_US6305_03_R1	6	671	TRUE	USA	1999	No
GPS_US5256_03_R1	39	124	TRUE	USA	1999	No
GPS_US3903_99_R1	18	13	TRUE	USA	1999	No
GPS_US3366_99_R1	18	13	TRUE	USA	1999	No
GPS_US_PATH7006	9	861	FALSE	Qatar	2014	Yes
GPS_US_PATH6669	9	63	FALSE	Qatar	2013	Yes
GPS_US_PATH6523	279	554	TRUE	Trinidad and Tobago	2012	Yes
GPS_US_PATH6501	6	10449	TRUE	Trinidad and Tobago	2011	No
GPS_US_PATH6460	279	554	TRUE	Trinidad and Tobago	2011	No
GPS_US_PATH6447	6	156	TRUE	Trinidad and Tobago	2011	No
GPS_US_PATH6444	6	156	TRUE	Trinidad and Tobago	2010	No
GPS_US_PATH5615	21	7142	FALSE	Mozambique	2009	No
GPS_US_PATH5614	9	4902	FALSE	Mozambique	2009	No
GPS_US_PATH5611	9	63	FALSE	Mozambique	2009	No
GPS_US_PATH5590	9	7061	FALSE	Mozambique	2009	No
GPS_US_PATH5582	9	5187	FALSE	Mozambique	2008	No
GPS_US_PATH5561	9	5187	FALSE	Mozambique	2008	No
GPS_US_PATH5535	79	7071	TRUE	Mozambique	2009	No
GPS_US_PATH5534	10	230	FALSE	Mozambique	2009	No
GPS_US_PATH5522	9	4902	FALSE	Mozambique	2010	No
GPS_US_PATH5516	9	4902	FALSE	Mozambique	2010	No
GPS_US_PATH5509	9	63	FALSE	Mozambique	2009	No
GPS_US_PATH5483	9	4902	FALSE	Mozambique	2009	No
GPS_US_PATH5413	9	4902	FALSE	Mozambique	2010	No
GPS_US_PATH417	10	2037	FALSE	Egypt	2003	No
GPS_US_PATH397	9	12364	FALSE	Egypt	2000	No
GPS_US_PATH3767	9	6043	TRUE	Bangladesh	2009	No
GPS_US_PATH3766	9	6043	TRUE	Bangladesh	2006	No
GPS_US_PATH3764	9	6043	TRUE	Bangladesh	2006	No
GPS_US_PATH3761	9	6043	TRUE	Bangladesh	2005	No
GPS_US_PATH3758	9	6043	TRUE	Bangladesh	2007	No
GPS_US_PATH3756	9	6043	TRUE	Bangladesh	2006	No
GPS_US_PATH371	6	8488	TRUE	Egypt	2008	No
GPS_US_PATH3680	9	63	FALSE	India	1999	No
GPS_US_PATH3664	9	63	TRUE	Central African Republic	1995	No
GPS_US_PATH3639	9	6043	TRUE	Bangladesh	2007	No
GPS_US_PATH3637	9	6043	TRUE	Bangladesh	2007	No
GPS_US_PATH3632	9	6043	TRUE	Bangladesh	2007	No
GPS_US_PATH3621	9	6043	TRUE	Bangladesh	2006	No
GPS_US_PATH362	9	63	FALSE	India	2008	No
GPS_US_PATH3606	9	6043	TRUE	Bangladesh	2005	No
GPS_US_PATH354	9	4907	FALSE	India	2008	No
GPS_US_PATH3535_R1	6	156	TRUE	Peru	2008	No
GPS_US_PATH3400_R1	6	7432	TRUE	Peru	2008	No
GPS_US_PATH3392_R1	6	156	TRUE	Peru	2008	No
GPS_US_PATH3347_R1	6	156	TRUE	Peru	2009	Yes
GPS_US_PATH3337_R1	18	15	TRUE	Peru	2009	Yes
GPS_US_PATH3331_R1	6	156	TRUE	Peru	2009	Yes
GPS_US_PATH3328_R1	6	379	TRUE	Peru	2009	Yes
GPS_US_PATH3296_R1	18	25	FALSE	Peru	2009	Yes
GPS_US_PATH3291_R1	6	156	TRUE	Peru	2008	No
GPS_US_PATH3287_R1	6	7456	TRUE	Peru	2008	No
GPS_US_PATH3211_R1	6	156	TRUE	Peru	2008	No
GPS_US_PATH3189_R1	6	156	TRUE	Peru	2008	No
GPS_US_PATH2745_R1	18	15	FALSE	Peru	2007	No
GPS_US_PATH2274_R1	6	156	TRUE	Peru	2007	No
GPS_US_PATH2268_R1	6	156	TRUE	Peru	2007	No
GPS_US_PATH2249_R1	18	15	TRUE	Peru	2007	No
GPS_US_PATH2245_R1	6	156	TRUE	Peru	2007	No
GPS_US_PATH2243_R1	18	25	TRUE	Peru	2007	No
GPS_US_PATH2210_R1	6	156	TRUE	Peru	2006	No
GPS_US_7741_03	6	671	TRUE	USA	2000	Yes
GPS_US_7737_03	39	124	TRUE	USA	2000	Yes
GPS_US_6223_04	39	124	TRUE	USA	2000	Yes
GPS_US_6161_00	39	124	TRUE	USA	2000	Yes
GPS_US_5720-99_R1	39	124	TRUE	USA	1999	No
GPS_US_5657-99_R1	39	124	TRUE	USA	1998	No
GPS_US_5598_03	39	124	TRUE	USA	2002	Yes
GPS_US_5590_01	18	13	TRUE	USA	2001	Yes
GPS_US_5569_02	39	124	TRUE	USA	2002	Yes
GPS_US_5264_03_R1	18	9	TRUE	USA	1999	No
GPS_US_5187_01	39	124	TRUE	USA	2000	Yes
GPS_US_5157_01	39	10831	TRUE	USA	2001	Yes
GPS_US_5032_98_R1	18	13	TRUE	USA	1998	No
GPS_US_4445_03_R1	39	124	TRUE	USA	1999	No
GPS_US_4378_03_R1	18	13	TRUE	USA	1999	No
GPS_US_4016_98_R1	39	124	TRUE	USA	1998	No
GPS_US_3933_01	6	156	TRUE	USA	2000	Yes
GPS_US_3628_99_R1	39	124	TRUE	USA	1998	No
GPS_US_3627_98_R1	39	124	TRUE	USA	1998	No
GPS_US_3464_00	18	13	TRUE	USA	2000	Yes
GPS_US_3308_98_R1	18	13	TRUE	USA	1998	No
GPS_US_2841_01	18	13	TRUE	USA	2001	Yes
GPS_US_2836_99_R1	39	124	TRUE	USA	1999	No
GPS_US_2748_99_R1	14	242	TRUE	USA	1998	No
GPS_US_2522_01	18	13	TRUE	USA	2001	Yes
GPS_US_2456_01	18	13	TRUE	USA	2000	Yes
GPS_US_2449-99_R1	6	156	TRUE	USA	1998	No
GPS_US_2261_99_R1	39	124	TRUE	USA	1998	No
GPS_US_2009214582	9	782	TRUE	USA	2002	Yes
GPS_US_1813_98_R1	18	13	TRUE	USA	1998	No
GPS_US_1696-98_R1	39	124	TRUE	USA	1998	No
GPS_US_1128_01	39	124	TRUE	USA	2000	Yes
GPS_US_0883_99_R1	18	13	TRUE	USA	1998	No
GPS_US_0337_02	39	124	TRUE	USA	2001	Yes
GPS_US_0254_01	18	13	TRUE	USA	2000	Yes
GPS_US_0248_00_R1	18	13	TRUE	USA	1999	No
GPS_US_0181_01	18	13	TRUE	USA	2000	Yes
GPS_SI_908P	18	15	TRUE	Slovenia	2014	No
GPS_SI_907_P	18	9	TRUE	Slovenia	2014	No
GPS_SI_906_P	18	9	TRUE	Slovenia	2014	No
GPS_SI_904_P	18	9	TRUE	Slovenia	2014	No
GPS_SI_901_P	18	721	TRUE	Slovenia	2014	No
GPS_SI_900_P	18	9	TRUE	Slovenia	2014	No
GPS_SI_896_P	18	9	TRUE	Slovenia	2014	No
GPS_SI_894_P	18	15	TRUE	Slovenia	2014	No
GPS_SI_893_P	18	9	TRUE	Slovenia	2014	No
GPS_SI_889_P	18	9	TRUE	Slovenia	2014	No
GPS_SI_888_P	11	1262	TRUE	Slovenia	2014	No
GPS_SI_876_P	18	9	TRUE	Slovenia	2014	No
GPS_SI_870_P	39	124	TRUE	Slovenia	2014	No
GPS_SI_862_P	18	9	TRUE	Slovenia	2013	No
GPS_SI_859_P	18	9	TRUE	Slovenia	2013	No
GPS_SI_857_P	18	9	TRUE	Slovenia	2013	No
GPS_SI_849_P	18	15	TRUE	Slovenia	2013	No
GPS_SI_842_P	18	15	TRUE	Slovenia	2013	No
GPS_SI_817_P	18	15	TRUE	Slovenia	2013	No
GPS_SI_809_P	18	9	TRUE	Slovenia	2012	No
GPS_SI_808_P	18	9	TRUE	Slovenia	2012	No
GPS_SI_802_P	18	9	TRUE	Slovenia	2012	No
GPS_SI_799_P	18	9	TRUE	Slovenia	2012	No
GPS_SI_797_P	18	15	TRUE	Slovenia	2012	No
GPS_SI_794_P	18	9	TRUE	Slovenia	2012	No
GPS_SI_793_P	18	15	TRUE	Slovenia	2012	No
GPS_SI_791_P	18	9	TRUE	Slovenia	2012	No
GPS_SI_790_P	6	1569	TRUE	Slovenia	2012	No
GPS_SI_789_P	18	9	TRUE	Slovenia	2012	No
GPS_SI_788_P	18	9	TRUE	Slovenia	2012	No
GPS_SI_785_P	18	9	TRUE	Slovenia	2012	No
GPS_SI_784_P	6	156	TRUE	Slovenia	2012	No
GPS_RU_471	39	124	TRUE	Russia	2011	No
GPS_RU_2834	6	143	TRUE	Russia	2012	No
GPS_RU_200	18	15	TRUE	Russia	2015	Yes
GPS_RU_1766	6	1569	TRUE	Russia	2011	No
GPS_PL_9896_11	18	15	TRUE	Poland	2011	No
GPS_PL_9840_11	6	143	TRUE	Poland	2011	No
GPS_PL_9332_11	39	129	TRUE	Poland	2011	No
GPS_PL_9264_11	18	15	TRUE	Poland	2011	No
GPS_PL_9257_10	18	15	TRUE	Poland	2010	No
GPS_PL_830_13	6	143	TRUE	Poland	2013	No
GPS_PL_6534_09	6	156	TRUE	Poland	2009	No
GPS_PL_6349_09	18	9	TRUE	Poland	2009	No
GPS_PL_6002_09	6	1227	TRUE	Poland	2009	No
GPS_PL_5992_10	6	156	TRUE	Poland	2010	No
GPS_PL_5917_13	6	156	TRUE	Poland	2013	No
GPS_PL_56_08	6	156	TRUE	Poland	2007	No
GPS_PL_5099_09	18	9	TRUE	Poland	2009	No
GPS_PL_5096_12	18	9	TRUE	Poland	2012	No
GPS_PL_457_09	6	156	TRUE	Poland	2009	No
GPS_PL_4205_13	39	129	TRUE	Poland	2013	No
GPS_PL_4142_10	6	143	TRUE	Poland	2010	No
GPS_PL_3945_07	6	143	TRUE	Poland	2007	No
GPS_PL_3791_08	6	156	TRUE	Poland	2008	No
GPS_PL_3680_09	6	143	TRUE	Poland	2009	No
GPS_PL_3635_08	6	156	TRUE	Poland	2008	No
GPS_PL_3594_08	6	143	TRUE	Poland	2008	No
GPS_PL_3543_09	6	156	TRUE	Poland	2009	No
GPS_PL_350_08	18	9	TRUE	Poland	2008	No
GPS_PL_3397_07	6	156	TRUE	Poland	2007	No
GPS_PL_2783_07	6	143	TRUE	Poland	2007	No
GPS_PL_2766_12	27	246	TRUE	Poland	2012	No
GPS_PL_252_07	279	554	TRUE	Poland	2007	No
GPS_PL_2009_10	18	15	TRUE	Poland	2010	No
GPS_PL_1925_07	6	143	TRUE	Poland	2007	No
GPS_PL_1736_11	6	143	TRUE	Poland	2011	No
GPS_PL_1609_10	6	156	TRUE	Poland	2010	No
GPS_PL_1355_10	6	1836	TRUE	Poland	2010	No
GPS_PL_1186_08	6	156	TRUE	Poland	2008	No
GPS_PL_10965_11	18	15	TRUE	Poland	2011	No
GPS_NP_6837	9	63	FALSE	Nepal	2014	No
GPS_NP_6531	9	5285	TRUE	Nepal	2014	No
GPS_NP_6386	9	7645	FALSE	Nepal	2014	No
GPS_NP_6362	9	5285	TRUE	Nepal	2014	No
GPS_NP_6305	9	7645	FALSE	Nepal	2014	No
GPS_NP_6181	9	63	TRUE	Nepal	2014	No
GPS_NP_6169	9	4532	FALSE	Nepal	2014	No
GPS_NP_6107	9	11030	TRUE	Nepal	2014	No
GPS_NP_6036	9	7552	FALSE	Nepal	2014	No
GPS_NP_6027	9	11029	FALSE	Nepal	2014	No
GPS_NP_4171	9	7645	FALSE	Nepal	2014	No
GPS_NP_4145	9	63	FALSE	Nepal	2014	No
GPS_NP_4144	9	63	FALSE	Nepal	2014	No
GPS_NP_4110	9	5285	TRUE	Nepal	2014	No
GPS_NP_4088	9	11022	TRUE	Nepal	2014	No
GPS_NP_4047	9	5285	TRUE	Nepal	2014	No
GPS_NP_4041	9	7551	FALSE	Nepal	2014	No
GPS_NP_2489	9	5285	TRUE	Nepal	2012	No
GPS_NP_2097	9	5285	TRUE	Nepal	2012	No
GPS_NP_0054	9	5285	TRUE	Nepal	2012	No
GPS_NP_0033	9	5285	TRUE	Nepal	2008	No
GPS_NP_0032	9	5285	TRUE	Nepal	2008	No
GPS_NP_0031	9	5285	TRUE	Nepal	2008	No
GPS_NP_0022	9	5285	FALSE	Nepal	2007	No
GPS_NP_0016	9	5285	TRUE	Nepal	2007	No
GPS_MY_93a	4	200	TRUE	Malaysia	2006	No
GPS_MY_60a	39	124	TRUE	Malaysia	2006	No
GPS_MY_16	6	156	TRUE	Malaysia	2002	No
GPS_MW_D44857	9	63	FALSE	Malawi	2007	No
GPS_MW_D39268_R1	9	63	FALSE	Malawi	2006	No
GPS_MW_D28100	9	63	FALSE	Malawi	2004	No
GPS_MW_D24847	9	63	FALSE	Malawi	2004	No
GPS_MW_C9873_R1	9	63	FALSE	Malawi	2004	No
GPS_MW_C7561	9	63	FALSE	Malawi	2003	No
GPS_MW_C3713	9	63	FALSE	Malawi	2001	No
GPS_MW_C12111	9	63	FALSE	Malawi	2005	No
GPS_MW_BQN1QT	9	63	FALSE	Malawi	2014	Yes
GPS_MW_BQN1J6	10	230	FALSE	Malawi	2014	Yes
GPS_MW_BQN1DU	10	230	FALSE	Malawi	2014	Yes
GPS_MW_BQN1DM	10	230	FALSE	Malawi	2014	Yes
GPS_MW_BQN1DI	10	230	FALSE	Malawi	2014	Yes
GPS_MW_BND1DC	9	12334	FALSE	Malawi	2014	Yes
GPS_MW_2581_R1	9	63	FALSE	Malawi	2009	No
GPS_MW_1784	9	9468	FALSE	Malawi	2009	No
GPS_MW_1653	9	63	FALSE	Malawi	2009	No
GPS_MW_1615	9	63	FALSE	Malawi	2009	No
GPS_MW_154985	9	63	FALSE	Malawi	2014	Yes
GPS_MW_154984	9	63	FALSE	Malawi	2014	Yes
GPS_MW_150618	9	10894	FALSE	Malawi	2014	Yes
GPS_MW_1412_R1	9	63	FALSE	Malawi	2009	No
GPS_MW_1410	9	63	FALSE	Malawi	2009	No
GPS_MW_1368	9	63	FALSE	Malawi	2009	No
GPS_MW_1199	9	63	FALSE	Malawi	2009	No
GPS_MW_1024164_R1	9	63	FALSE	Malawi	2011	Yes
GPS_MA_879	6	143	TRUE	Morocco	2012	Yes
GPS_MA_877	6	156	TRUE	Morocco	2014	Yes
GPS_MA_469	6	156	TRUE	Morocco	2011	Yes
GPS_MA_45	6	156	TRUE	Morocco	2007	No
GPS_MA_445	6	2128	TRUE	Morocco	2012	Yes
GPS_MA_343	6	933	TRUE	Morocco	2010	Yes
GPS_MA_334	18	15	TRUE	Morocco	2010	Yes
GPS_MA_247	6	156	TRUE	Morocco	2009	No
GPS_MA_200	6	156	TRUE	Morocco	2009	No
GPS_MA_122	6	156	TRUE	Morocco	2008	No
GPS_IN_PN15	10	230	FALSE	India	2010	No
GPS_IN_PN11	6	143	TRUE	India	2010	No
GPS_IN_P86	9	63	FALSE	India	2016	No
GPS_IN_P75	9	63	TRUE	India	2015	No
GPS_IN_P56	9	5285	FALSE	India	2015	No
GPS_IN_P05	9	11399	FALSE	India	2014	No
GPS_IN_P02	9	63	TRUE	India	2013	No
GPS_IL_9563	6	156	TRUE	Israel	2007	No
GPS_IL_9555	6	156	TRUE	Israel	2007	No
GPS_IL_9443	6	156	TRUE	Israel	2007	No
GPS_IL_9340	6	156	TRUE	Israel	2006	No
GPS_IL_9329	6	156	TRUE	Israel	2006	No
GPS_IL_9324	6	156	TRUE	Israel	2006	No
GPS_IL_9319	6	156	TRUE	Israel	2006	No
GPS_IL_9312	6	156	TRUE	Israel	2006	No
GPS_IL_9249	18	9	TRUE	Israel	2006	No
GPS_IL_9232	6	Not assigned	TRUE	Israel	2006	No
GPS_IL_9214	6	156	TRUE	Israel	2006	No
GPS_IL_9205	6	44	TRUE	Israel	2006	No
GPS_IL_9193	6	156	TRUE	Israel	2006	No
GPS_IL_8893	18	9	TRUE	Israel	2006	No
GPS_IL_8887	6	156	TRUE	Israel	2006	No
GPS_IL_8817	18	9	TRUE	Israel	2006	No
GPS_IL_8800	6	156	TRUE	Israel	2006	No
GPS_IL_8792	6	156	TRUE	Israel	2006	No
GPS_IL_8782	39	124	TRUE	Israel	2006	No
GPS_IL_8773	6	156	TRUE	Israel	2006	No
GPS_IL_8686	18	9	TRUE	Israel	2005	No
GPS_IL_8657	6	156	TRUE	Israel	2005	No
GPS_IL_8640	6	156	TRUE	Israel	2005	No
GPS_IL_8609	6	156	TRUE	Israel	2005	No
GPS_IL_8490	6	156	TRUE	Israel	2005	No
GPS_IL_8385	10	230	FALSE	Israel	2005	No
GPS_IL_8058	6	156	TRUE	Israel	2005	No
GPS_IL_27758	6	143	TRUE	Israel	2014	Yes
GPS_IL_27731	6	156	TRUE	Israel	2014	Yes
GPS_IL_27002	6	143	TRUE	Israel	2013	Yes
GPS_IL_26728	6	156	TRUE	Israel	2013	Yes
GPS_IL_26727	6	143	TRUE	Israel	2013	Yes
GPS_IL_26706	6	156	TRUE	Israel	2013	Yes
GPS_IL_26274	6	143	TRUE	Israel	2012	Yes
GPS_IL_25019	6	156	TRUE	Israel	2011	Yes
GPS_IL_23742	6	156	TRUE	Israel	2009	Yes
GPS_IL_23363	39	124	TRUE	Israel	2009	Yes
GPS_IL_23242	6	156	TRUE	Israel	2009	Yes
GPS_IL_23018	6	156	TRUE	Israel	2009	Yes
GPS_IL_188500	6	156	TRUE	Israel	2008	No
GPS_IL_173158	10	230	FALSE	Israel	2006	No
GPS_IL_171253	39	124	TRUE	Israel	2006	No
GPS_IL_167663	10	230	FALSE	Israel	2009	Yes
GPS_IL_163163	6	156	TRUE	Israel	2005	No
GPS_IL_157972	10	230	FALSE	Israel	2005	No
GPS_IL_155109	10	13885	FALSE	Israel	2005	No
GPS_IL_151403	10	230	FALSE	Israel	2007	No
GPS_IL_139377	6	156	TRUE	Israel	2007	No
GPS_IL_1203336	10	230	FALSE	Israel	2009	Yes
GPS_IL_1200331	6	156	TRUE	Israel	2008	No
GPS_IL_117184	6	156	TRUE	Israel	2006	No
GPS_IL_11299	6	156	TRUE	Israel	2009	Yes
GPS_IL_11270	6	156	TRUE	Israel	2009	Yes
GPS_IL_11054	18	9	TRUE	Israel	2009	Yes
GPS_IL_11032	6	156	TRUE	Israel	2009	Yes
GPS_IL_11023	6	156	TRUE	Israel	2009	Yes
GPS_IL_10995	10	230	FALSE	Israel	2009	Yes
GPS_IL_10992	6	143	TRUE	Israel	2009	Yes
GPS_IL_10483	6	156	TRUE	Israel	2008	No
GPS_IL_104619	6	156	TRUE	Israel	2008	No
GPS_IL_10412	39	124	TRUE	Israel	2008	No
GPS_IL_10273	6	156	TRUE	Israel	2008	No
GPS_IL_10249	6	143	TRUE	Israel	2008	No
GPS_IL_10169	6	156	TRUE	Israel	2007	No
GPS_IL_10152	6	156	TRUE	Israel	2007	No
GPS_IL_10145	6	156	TRUE	Israel	2007	No
GPS_IL_10140	6	156	TRUE	Israel	2007	No
GPS_IL_10041	18	9	TRUE	Israel	2007	No
GPS_IL_10035	6	156	TRUE	Israel	2007	No
GPS_HK_483	4	876	TRUE	China	2011	No
GPS_HK_476	10	2707	FALSE	China	2014	No
GPS_HK_461	279	875	TRUE	China	2010	No
GPS_HK_395	4	200	TRUE	China	2009	No
GPS_HK_379	18	15	TRUE	China	2013	No
GPS_HK_304	9	4652	FALSE	China	2010	No
GPS_HK_268	18	9	TRUE	China	2000	No
GPS_HK_25	18	15	TRUE	China	2000	No
GPS_HK_24	18	9	TRUE	China	2000	No
GPS_HK_238	18	9	TRUE	China	1998	No
GPS_HK_237	39	124	TRUE	China	1998	No
GPS_HK_234	18	9	TRUE	China	1999	No
GPS_HK_232	18	9	TRUE	China	1997	No
GPS_HK_230	288	46	TRUE	China	1999	No
GPS_HK_23	18	15	TRUE	China	2000	No
GPS_HK_226	18	9	TRUE	China	1997	No
GPS_HK_222	18	9	TRUE	China	1999	No
GPS_HK_221	18	9	TRUE	China	1999	No
GPS_HK_22	18	9	TRUE	China	2000	No
GPS_HK_218	279	875	TRUE	China	1997	No
GPS_HK_215	288	46	TRUE	China	1996	No
GPS_HK_212	18	9	TRUE	China	2001	No
GPS_HK_211	18	15	TRUE	China	2001	No
GPS_HK_21	18	984	TRUE	China	2000	No
GPS_HK_209	18	15	TRUE	China	2000	No
GPS_HK_201	18	15	TRUE	China	2001	No
GPS_HK_200	18	9	TRUE	China	2001	No
GPS_HK_20	1	236	TRUE	China	2000	No
GPS_HK_194	288	46	TRUE	China	1999	No
GPS_HK_192	18	15	TRUE	China	1999	No
GPS_HK_19	18	9	TRUE	China	2000	No
GPS_HK_189	18	Not assigned	TRUE	China	1999	No
GPS_HK_188	18	15	TRUE	China	1999	No
GPS_HK_181	18	15	TRUE	China	1999	No
GPS_HK_18	18	8753	TRUE	China	2000	No
GPS_HK_179	288	12379	TRUE	China	1999	No
GPS_HK_178	18	9	TRUE	China	1999	No
GPS_HK_177	18	9	TRUE	China	1999	No
GPS_HK_176	4	200	TRUE	China	2000	No
GPS_HK_175	18	9	TRUE	China	1995	No
GPS_HK_171	39	124	TRUE	China	1998	No
GPS_HK_17	18	15	TRUE	China	2000	No
GPS_HK_166	288	46	TRUE	China	1996	No
GPS_HK_162	18	9	TRUE	China	2001	No
GPS_HK_161	18	15	TRUE	China	2001	No
GPS_HK_16	18	9	TRUE	China	2000	No
GPS_HK_155	18	9	TRUE	China	1998	No
GPS_HK_151	18	9	TRUE	China	1998	No
GPS_GM_2059	9	63	FALSE	Gambia	2009	Yes
GPS_GM_2047	9	63	FALSE	Gambia	2009	Yes
GPS_GM_1956	9	63	FALSE	Gambia	2009	Yes
GPS_GM_1910	9	63	FALSE	Gambia	2009	Yes
GPS_GM_1877	108	915	TRUE	Gambia	2009	Yes
GPS_GM_1729	108	915	TRUE	Gambia	2009	Yes
GPS_GM_1724	9	63	FALSE	Gambia	2009	Yes
GPS_GM_1664	108	915	TRUE	Gambia	2009	Yes
GPS_GM_1655	108	915	TRUE	Gambia	2009	Yes
GPS_GM_1653	9	63	FALSE	Gambia	2009	Yes
GPS_GM_1652	108	915	TRUE	Gambia	2009	Yes
GPS_GM_1641	9	63	FALSE	Gambia	2009	Yes
GPS_GM_1624	9	63	TRUE	Gambia	2009	Yes
GPS_GM_1616	108	915	TRUE	Gambia	2009	Yes
GPS_GM_1601	108	915	TRUE	Gambia	2009	Yes
GPS_GM_1593	108	915	TRUE	Gambia	2009	Yes
GPS_GM_1588	108	915	TRUE	Gambia	2009	Yes
GPS_GM_1573	108	915	TRUE	Gambia	2009	Yes
GPS_GM_1536	108	915	TRUE	Gambia	2009	Yes
GPS_GM_1347	108	915	TRUE	Gambia	2009	Yes
GPS_GM_1291	108	915	TRUE	Gambia	2009	Yes
GPS_GM_1286	108	915	TRUE	Gambia	2009	Yes
GPS_GM_1276	9	63	TRUE	Gambia	2009	Yes
GPS_GM_1228	108	915	TRUE	Gambia	2009	Yes
GPS_GM_1182	108	915	TRUE	Gambia	2009	Yes
GPS_GM_1166	9	2447	FALSE	Gambia	2009	Yes
GPS_GM_1155	9	2447	FALSE	Gambia	2014	Yes
GPS_GM_1122	9	63	FALSE	Gambia	2014	Yes
GPS_GM_1083	9	63	FALSE	Gambia	2009	Yes
GPS_GM_1079	108	915	TRUE	Gambia	2009	Yes
GPS_GM_1066	9	63	FALSE	Gambia	2009	Yes
GPS_GM_1036	9	63	FALSE	Gambia	2009	Yes
GPS_GM_0975	108	915	TRUE	Gambia	2010	Yes
GPS_GM_0970	9	2447	FALSE	Gambia	2013	Yes
GPS_GM_0955	9	63	FALSE	Gambia	2009	Yes
GPS_GM_0846	108	915	TRUE	Gambia	2009	Yes
GPS_GM_0845_R1	9	63	FALSE	Gambia	2009	Yes
GPS_GM_0836	9	63	FALSE	Gambia	2009	Yes
GPS_GM_0816	9	63	FALSE	Gambia	2009	Yes
GPS_GM_0814	9	63	FALSE	Gambia	2009	Yes
GPS_GM_0762	9	63	TRUE	Senegal	2012	No
GPS_GM_0761	9	63	FALSE	Senegal	2012	No
GPS_GM_0759	9	63	FALSE	Togo	2011	No
GPS_GM_0751	9	12723	TRUE	Ghana	2010	No
GPS_GM_0749	9	63	TRUE	Ghana	2010	No
GPS_GM_0748	9	63	FALSE	Ghana	2011	No
GPS_GM_0737	9	63	FALSE	Ghana	2011	No
GPS_GM_0728	9	63	TRUE	Ghana	2010	No
GPS_GM_0659	9	63	FALSE	Gambia	2009	Yes
GPS_GM_0645	9	63	FALSE	Gambia	2009	Yes
GPS_GM_0634	108	915	TRUE	Gambia	2009	Yes
GPS_GM_0623	9	63	FALSE	Gambia	2009	Yes
GPS_GM_0608	108	915	TRUE	Gambia	2009	Yes
GPS_GM_0605	108	915	TRUE	Gambia	2009	Yes
GPS_GM_0520	9	63	TRUE	Gambia	2009	Yes
GPS_GM_0519	108	915	TRUE	Gambia	2009	Yes
GPS_GM_0510	108	915	TRUE	Gambia	2008	No
GPS_GM_0504	9	63	FALSE	Gambia	2003	No
GPS_GM_0489	9	63	FALSE	Gambia	2003	No
GPS_GM_0468	9	2447	FALSE	Gambia	2008	No
GPS_GM_0463	108	915	TRUE	Gambia	2002	No
GPS_GM_0461	103	10778	TRUE	Gambia	2008	No
GPS_GM_0426	9	3310	FALSE	Gambia	2008	No
GPS_GM_0418	108	915	TRUE	Gambia	2002	No
GPS_GM_0343	9	2447	FALSE	Gambia	2011	Yes
GPS_GM_0257	9	2447	FALSE	Gambia	2013	Yes
GPS_GM_0192	9	63	TRUE	Gambia	2009	Yes
GPS_GM_0183	9	2447	FALSE	Gambia	2012	Yes
GPS_BY_461	6	156	TRUE	Belarus	2015	No
GPS_BY_398_2	6	156	TRUE	Belarus	2015	No
GPS_BY_364	6	1227	TRUE	Belarus	2014	No
GPS_BY_351	6	12830	TRUE	Belarus	2014	No
GPS_BY_349	6	1227	TRUE	Belarus	2014	No
GPS_BY_311	6	12834	TRUE	Belarus	2014	No
GPS_BY_273	6	1227	TRUE	Belarus	2014	No
GPS_BY_234	6	1227	TRUE	Belarus	2015	No
GPS_BY_222	6	1227	TRUE	Belarus	2014	No
GPS_BY_048	6	1227	TRUE	Belarus	2013	No
GPS_BY_029	6	1227	TRUE	Belarus	2013	No
GPS_BR_1256_12	6	156	TRUE	Brazil	2012	Yes
GPS_BR_1218_12	6	156	TRUE	Brazil	2012	Yes
GPS_BR_1156_12	6	156	TRUE	Brazil	2012	Yes
GPS_BR_1070_12	6	156	TRUE	Brazil	2012	Yes
GPS_BR_1068_08	6	156	TRUE	Brazil	2008	No
GPS_BR_1060_12	6	156	TRUE	Brazil	2012	Yes
GPS_BR_1049_12	6	13933	TRUE	Brazil	2012	Yes
GPS_BR_1038_08	6	156	TRUE	Brazil	2008	No
GPS_BR_0992_12	16	66	TRUE	Brazil	2012	Yes
GPS_BR_0953_08	6	156	TRUE	Brazil	2008	No
GPS_BR_0910_08	6	156	TRUE	Brazil	2008	No
GPS_BR_0901_08	16	12487	TRUE	Brazil	2008	No
GPS_BR_0896_09	6	156	TRUE	Brazil	2009	No
GPS_BR_0896_08	6	156	TRUE	Brazil	2008	No
GPS_BR_0889_09	6	2335	TRUE	Brazil	2009	No
GPS_BR_0888_12	6	13932	TRUE	Brazil	2012	Yes
GPS_BR_0881_08	6	156	TRUE	Brazil	2008	No
GPS_BR_0875_08	6	1556	TRUE	Brazil	2008	No
GPS_BR_0851_08	6	156	TRUE	Brazil	2008	No
GPS_BR_0815_09	6	156	TRUE	Brazil	2009	No
GPS_BR_0810_08	16	66	TRUE	Brazil	2008	No
GPS_BR_0805_08	6	156	TRUE	Brazil	2008	No
GPS_BR_0804_12	6	156	TRUE	Brazil	2012	Yes
GPS_BR_0771_09	16	66	TRUE	Brazil	2009	No
GPS_BR_0765_12	6	156	TRUE	Brazil	2012	Yes
GPS_BR_0765_09	6	156	TRUE	Brazil	2009	No
GPS_BR_0764_08	6	156	TRUE	Brazil	2008	No
GPS_BR_0751_08	6	156	TRUE	Brazil	2008	No
GPS_BR_0746_08	6	12506	TRUE	Brazil	2008	No
GPS_BR_0724_08	16	66	TRUE	Brazil	2008	No
GPS_BR_0715_09	6	156	TRUE	Brazil	2009	No
GPS_BR_0703_08	6	156	TRUE	Brazil	2008	No
GPS_BR_0702_08	16	66	TRUE	Brazil	2008	No
GPS_BR_0699_12	6	156	TRUE	Brazil	2012	Yes
GPS_BR_0692_08	6	12839	TRUE	Brazil	2008	No
GPS_BR_0662_09	6	156	TRUE	Brazil	2009	No
GPS_BR_0642_09	6	156	TRUE	Brazil	2009	No
GPS_BR_0634_12	6	156	TRUE	Brazil	2012	Yes
GPS_BR_0601_09	6	156	TRUE	Brazil	2009	No
GPS_BR_0598_08	6	12505	TRUE	Brazil	2008	No
GPS_BR_0591_12	6	156	TRUE	Brazil	2012	Yes
GPS_BR_0574_08	6	156	TRUE	Brazil	2008	No
GPS_BR_0551_08	6	156	TRUE	Brazil	2008	No
GPS_BR_0547_09	16	12837	TRUE	Brazil	2009	No
GPS_BR_0525_13	6	156	TRUE	Brazil	2013	Yes
GPS_BR_0482_08	6	12507	TRUE	Brazil	2008	No
GPS_BR_0481_09	6	156	TRUE	Brazil	2009	No
GPS_BR_0475_09	6	156	TRUE	Brazil	2009	No
GPS_BR_0446_08	6	156	TRUE	Brazil	2008	No
GPS_BR_0429_12	6	156	TRUE	Brazil	2012	Yes
GPS_BR_0403_08	6	156	TRUE	Brazil	2008	No
GPS_BR_0401_09	6	156	TRUE	Brazil	2009	No
GPS_BR_0400_08	6	156	TRUE	Brazil	2008	No
GPS_BR_0389_08	16	66	TRUE	Brazil	2008	No
GPS_BR_0362_09	6	156	TRUE	Brazil	2009	No
GPS_BR_0342_08	6	156	TRUE	Brazil	2008	No
GPS_BR_0339_09	6	156	TRUE	Brazil	2009	No
GPS_BR_0338_09	6	156	TRUE	Brazil	2009	No
GPS_BR_0334_08	6	156	TRUE	Brazil	2008	No
GPS_BR_0323_12	6	156	TRUE	Brazil	2012	Yes
GPS_BR_0313_09	6	156	TRUE	Brazil	2009	No
GPS_BR_0311_09	6	156	TRUE	Brazil	2009	No
GPS_BR_0291_09	6	156	TRUE	Brazil	2009	No
GPS_BR_0281_09	6	156	TRUE	Brazil	2009	No
GPS_BR_0273_09	6	156	TRUE	Brazil	2009	No
GPS_BR_0260_12	16	66	TRUE	Brazil	2012	Yes
GPS_BR_0253_08	6	156	TRUE	Brazil	2008	No
GPS_BR_0249_12	6	156	TRUE	Brazil	2012	Yes
GPS_BR_0234_12	6	156	TRUE	Brazil	2012	Yes
GPS_BR_0211_09	6	156	TRUE	Brazil	2009	No
GPS_BR_0186_12	6	156	TRUE	Brazil	2012	Yes
GPS_BR_0165_12	18	13931	TRUE	Brazil	2012	Yes
GPS_BR_0161_09	6	156	TRUE	Brazil	2009	No
GPS_BR_0160_09	6	156	TRUE	Brazil	2009	No
GPS_BR_0155_09	6	156	TRUE	Brazil	2009	No
GPS_BR_0147_09	6	156	TRUE	Brazil	2009	No
GPS_BR_0145_08	6	156	TRUE	Brazil	2008	No
GPS_BR_0142_08	6	156	TRUE	Brazil	2008	No
GPS_BR_0128_08	18	15	TRUE	Brazil	2008	No
GPS_BR_0112_08	6	156	TRUE	Brazil	2008	No
GPS_BR_0103_09	6	12508	TRUE	Brazil	2009	No
GPS_BR_0071_13	6	156	TRUE	Brazil	2013	Yes
GPS_BR_0059_08	571	796	TRUE	Brazil	2008	No
GPS_BR_0050_08	16	12487	TRUE	Brazil	2008	No
D9236	9	63	FALSE	Malawi	2000	No
D51814	9	63	FALSE	Malawi	2009	No
D26870	9	63	FALSE	Malawi	2004	No
C6640	9	63	FALSE	Malawi	2003	No
B22581	9	63	FALSE	Malawi	2010	No
911861 I	39	124	TRUE	Not available	Not available	Not available
820035 I	39	124	TRUE	Not available	Not available	Not available
7742-99	39	124	TRUE	USA	1999	No
7672-99	39	124	TRUE	USA	1999	No
7149-99	39	124	TRUE	USA	1999	No
7116-99	39	124	TRUE	USA	1999	No
7066-99	39	656	TRUE	USA	1999	No
6966-03	18	13	TRUE	USA	1999	No
6605-01	39	124	TRUE	USA	2001	Yes
6357-99	18	13	TRUE	USA	1999	No
6352-03	18	13	TRUE	USA	1999	No
6336-00	9	782	TRUE	USA	1999	No
6294-03	6	671	TRUE	USA	1999	No
6279-99	39	124	TRUE	USA	1999	No
5753-00	39	124	TRUE	USA	1999	No
5558059_3516507_2355	9	9468	FALSE	Malawi	2009	No
5552702_3484214_1943	9	63	FALSE	Malawi	2009	No
5466-98	18	13	TRUE	USA	1998	No
5447983_3404170_1195	9	63	FALSE	Malawi	2009	No
5377-98	18	9898	TRUE	USA	1998	No
5367-98	18	13	TRUE	USA	1998	No
5350-00	39	124	TRUE	USA	1999	No
5317-99	18	9	TRUE	USA	1999	No
5296-03	39	124	TRUE	USA	1999	No
5291-03	18	13	TRUE	USA	1999	No
5287-03	18	9	TRUE	USA	1999	No
5275-01	18	13	TRUE	USA	2000	Yes
5274-03	39	124	TRUE	USA	1999	No
5270-03	39	124	TRUE	USA	1999	No
5269-99	39	124	TRUE	USA	1999	No
5267-03	18	13	TRUE	USA	1999	No
5005-99	39	124	TRUE	USA	1998	No
4940-00	18	9	TRUE	USA	1999	No
4937-01	39	124	TRUE	USA	2000	Yes
4924-01	39	124	TRUE	USA	2000	Yes
4538-98	39	124	TRUE	USA	1998	No
4441-03	39	124	TRUE	USA	1999	No
4424-03	4	200	TRUE	USA	1999	No
4402-03	39	124	TRUE	USA	1999	No
4270-98	39	124	TRUE	USA	1998	No
3867-99	16	67	TRUE	USA	1999	No
3751-02	9	782	TRUE	USA	2001	Yes
3484-99	6	156	TRUE	USA	1998	No
3482-99	6	156	TRUE	USA	1998	No
3416-99	39	124	TRUE	USA	1999	No
3364_99	16	67	TRUE	USA	1999	No
3354-00	6	156	TRUE	USA	1999	No
3090-99	18	13	TRUE	USA	1999	No
2941-00	4	200	TRUE	USA	1999	No
2909-99	108	9487	FALSE	USA	1998	No
2896-99	9	782	FALSE	USA	1998	No
2861-98	6	44	TRUE	USA	1998	No
2829_98	18	9	TRUE	USA	1998	No
2788-00	39	9514	TRUE	USA	1999	No
2525-99	39	124	TRUE	USA	1998	No
2450-99	39	124	TRUE	USA	1998	No
2446-01	18	13	TRUE	USA	2000	Yes
2062-00	39	124	TRUE	USA	1999	No
2000817 I	6	16592	FALSE	Netherlands	2006	Yes
2_4__B9__N_224147	18	9	TRUE	Not available	Not available	Not available
2_4__B8__K_224147	18	9	TRUE	Not available	Not available	Not available
2_2__C6__K_224070	18	409	TRUE	Not available	Not available	Not available
1971_99	10	230	FALSE	USA	1998	No
1968-98	18	13	TRUE	USA	1998	No
1898-00	39	124	TRUE	USA	1999	No
1867-01	18	13	TRUE	USA	2000	Yes
1833-00	18	9899	TRUE	USA	1999	No
1668-00	18	13	TRUE	USA	1999	No
1655-00	39	2215	TRUE	USA	1999	No
1506-98	39	9917	TRUE	USA	1998	No
1288-98	18	12699	TRUE	USA	1998	No
1239-99	39	124	TRUE	USA	1998	No
1234-99	39	124	TRUE	USA	1998	No
11__224147	18	9	TRUE	Not available	Not available	Not available
1088-00	18	13	TRUE	USA	1999	No
1085-00	39	124	TRUE	USA	1999	No
1018-00	18	13	TRUE	USA	1999	No
1015-00	18	13	TRUE	USA	1999	No
0995-99	39	124	TRUE	USA	1998	No
0977-99	18	13	TRUE	USA	1998	No
0942-00	18	13	TRUE	USA	1999	No
0940-00	39	124	TRUE	USA	1999	No
0939-00	18	13	TRUE	USA	1999	No
0811-00	18	16	TRUE	USA	1999	No
0648-99	16	67	TRUE	USA	1998	No
0518-99	18	13	TRUE	USA	1998	No
0474-00	18	13	TRUE	USA	1999	No
0246-00	39	124	TRUE	USA	1999	No
0223-99	39	124	TRUE	USA	1998	No
0104-99	9	782	TRUE	USA	1998	No
2009219599	39	124	TRUE	USA	1999	No
2009214158	6	12704	TRUE	USA	2009	Yes
2111053	18	9	TRUE	Not available	Not available	Not available
2110956	39	124	TRUE	Netherlands	2006	Yes
2103415	18	9	TRUE	Netherlands	2006	Yes
2102728	39	124	TRUE	Not available	Not available	Not available
2102097	6	156	TRUE	Netherlands	2006	Yes
2100187	39	124	TRUE	Netherlands	2006	Yes
2100023	18	9	TRUE	Netherlands	2006	Yes
2090026	18	9	TRUE	Netherlands	2006	Yes
2082152	39	124	TRUE	Not available	Not available	Not available
2080526	18	9	TRUE	Netherlands	2006	Yes
2080100	39	124	TRUE	Not available	Not available	Not available
2080022	18	9	TRUE	Netherlands	2006	Yes
2071889	18	9	TRUE	Netherlands	2006	Yes
2071775	39	124	TRUE	Not available	Not available	Not available
2071119	39	124	TRUE	Netherlands	2006	Yes
2070598	39	124	TRUE	Not available	Not available	Not available
2070243	39	124	TRUE	Netherlands	2006	Yes
2070004	39	124	TRUE	Netherlands	2006	Yes
2061708	39	124	TRUE	Netherlands	2006	Yes
2061651	18	9	TRUE	Netherlands	2006	Yes
2061474	18	9	TRUE	Not available	Not available	Not available
2061193	18	9	TRUE	Not available	Not available	Not available
2060915	18	9	TRUE	Netherlands	2006	Yes
2060793	39	124	TRUE	Netherlands	2006	Yes
2020457	39	124	TRUE	Netherlands	2006	Yes
2020375	18	9	TRUE	Netherlands	2006	Yes
2020172	18	9	TRUE	Netherlands	2006	Yes
2020111	39	124	TRUE	Netherlands	2006	Yes
2012273	39	124	TRUE	Netherlands	2006	Yes
2012243	18	15	TRUE	Not available	Not available	Not available
2011966	39	124	TRUE	Not available	Not available	Not available
2011124	39	124	TRUE	Netherlands	2006	Yes
2010337	18	9	TRUE	Netherlands	2006	Yes
2010053	39	124	TRUE	Netherlands	2006	Yes
2002105	39	124	TRUE	Not available	Not available	Not available
2002083	18	9	TRUE	Not available	Not available	Not available
2001414	39	124	TRUE	Not available	Not available	Not available
2001333	39	124	TRUE	Not available	Not available	Not available
2001047	18	15	TRUE	Netherlands	2006	Yes
2001046	39	124	TRUE	Not available	Not available	Not available
2000900	39	124	TRUE	Netherlands	2006	Yes
2000891	39	124	TRUE	Not available	Not available	Not available
2000254	18	9	TRUE	Netherlands	2006	Yes
992005	18	9	TRUE	Netherlands	2006	Yes
991102	18	15	TRUE	Netherlands	2006	Yes
990774	39	124	TRUE	Not available	Not available	Not available
990539	18	16606	TRUE	Not available	Not available	Not available
990343	18	9	TRUE	Not available	Not available	Not available
990109	39	124	TRUE	Netherlands	2006	Yes
982311	39	124	TRUE	Not available	Not available	Not available
982227	39	124	TRUE	Not available	Not available	Not available
970229	18	9	TRUE	Netherlands	2006	Yes
900991	39	124	TRUE	Netherlands	2006	Yes
880391	39	124	TRUE	Netherlands	2006	Yes
821147	39	124	TRUE	Netherlands	2006	Yes
810516	39	124	TRUE	Netherlands	2006	Yes
430772	39	124	TRUE	USA	2001	Yes
341365	39	124	TRUE	USA	2001	Yes
306435	39	124	TRUE	USA	2001	Yes
268660	39	124	TRUE	USA	2001	Yes
142534	39	124	TRUE	USA	2001	Yes
3231	39	124	TRUE	USA	2004	Yes
3230	39	124	TRUE	USA	2004	Yes
